# Supplementary material for: Global modulation of gene expression and transcriptome size in aneuploid combinations of maize
Source: Proc Natl Acad Sci U S A. 2025 May 1;122(18):e2426749122. doi: 10.1073/pnas.2426749122 (PMC12067209; doi:10.1073/pnas.2426749122)
Supplement: Supplementary file 2 — Dataset S01 (XLSX) [file pnas.2426749122.sd01.xlsx]

## Sheet: Sheet1
Supplemental Dataset 1. Kernel size and karyotyping

## Sheet: 1La+5Sc
Number	Kernel size	FISH	Combo
22-1-1	Smallest	2 B-1La+ 1 1La-B +2 B-5Sc + 1 5Sc-B	Trisomy TB-1La + trisomy TB-5Sc
22-1-2	Smallest	2 B-1La+ 1 1La-B +2 B-5Sc + 1 5Sc-B	Trisomy TB-1La + trisomy TB-5Sc
22-1-3	Smallest	2 B-1La+ 1 1La-B +2 B-5Sc + 1 5Sc-B	Trisomy TB-1La + trisomy TB-5Sc
22-1-4	Smallest	2 B-1La+ 1 1La-B +2 B-5Sc + 1 5Sc-B	Trisomy TB-1La + trisomy TB-5Sc
22-1-5	Smallest	2 B-1La+ 1 1La-B +2 B-5Sc + 1 5Sc-B	Trisomy TB-1La + trisomy TB-5Sc
22-1-6	Smallest	2 B-1La+ 1 1La-B +2 B-5Sc + 1 5Sc-B	Trisomy TB-1La + trisomy TB-5Sc
22-1-7	Smallest	2 B-1La+ 1 1La-B +2 B-5Sc + 1 5Sc-B	Trisomy TB-1La + trisomy TB-5Sc
22-1-8	Smallest	2 B-1La+ 1 1La-B +2 B-5Sc + 1 5Sc-B	Trisomy TB-1La + trisomy TB-5Sc
22-1-9	Smallest	2 B-1La+ 1 1La-B +2 B-5Sc + 1 5Sc-B	Trisomy TB-1La + trisomy TB-5Sc
22-1-10	Smallest	2 B-1La+ 1 1La-B +2 B-5Sc + 1 5Sc-B	Trisomy TB-1La + trisomy TB-5Sc
22-1-11	Smallest	2 B-1La+ 1 1La-B +2 B-5Sc + 1 5Sc-B	Trisomy TB-1La + trisomy TB-5Sc
22-1-12	Smallest	2 B-1La+ 1 1La-B +2 B-5Sc + 1 5Sc-B	Trisomy TB-1La + trisomy TB-5Sc
22-2-1	Smaller	2 B-1La+ 1 1La-B	Trisomy TB-1La
22-2-2	Smaller	2 B-1La+ 1 1La-B	Trisomy TB-1La
22-2-3	Smaller	2 B-1La+ 1 1La-B	Trisomy TB-1La
22-2-4	Smaller	2 B-1La+ 1 1La-B + 1 5Sc-B	Trisomy TB-1La + monosomy TB-5Sc
22-2-5	Smaller	2 B-1La+ 1 1La-B + 1 5Sc-B	Trisomy TB-1La + monosomy TB-5Sc
22-2-7	Smaller	2 B-1La+ 1 1La-B + 1 5Sc-B	Trisomy TB-1La + monosomy TB-5Sc
22-2-8	Smaller	2 B-1La+ 1 1La-B	Trisomy TB-1La
22-2-9	Smaller	2 B-1La+ 1 1La-B	Trisomy TB-1La
22-2-10	Smaller	2 B-1La+ 1 1La-B	Trisomy TB-1La
22-2-11	Smaller	2 B-1La+ 1 1La-B	Trisomy TB-1La
22-2-68	Smaller	2 B-1La+ 1 1La-B	Trisomy TB-1La
22-2-69	Smaller	2 B-1La+ 1 1La-B	Trisomy TB-1La
22-2-70	Smaller	2 B-1La+ 1 1La-B	Trisomy TB-1La
22-2-71	Smaller	2 B-1La+ 1 1La-B	Trisomy TB-1La
22-2-72	Smaller	2 B-1La+ 1 1La-B	Trisomy TB-1La
22-2-73	Smaller	2 B-1La+ 1 1La-B	Trisomy TB-1La
22-2-74	Smaller	2 B-5Sc + 1 5Sc-B + 1 1La-B	Monosomy TB-1La + trisomy TB-5Sc
22-2-75	Smaller	2 B-1La+ 1 1La-B	Trisomy TB-1La
22-2-76	Smaller	2 B-1La+ 1 1La-B + 1 5Sc-B	Trisomy TB-1La + monosomy TB-5Sc
22-2-77	Smaller	2 B-1La+ 1 1La-B + 1 5Sc-B	Trisomy TB-1La + monosomy TB-5Sc
22-2-78	Smaller	2 B-1La+ 1 1La-B	Trisomy TB-1La
22-2-79	Smaller	2 B-1La+ 1 1La-B + 1 5Sc-B	Trisomy TB-1La + monosomy TB-5Sc
22-2-80	Smaller	1 1La-B + 1 5Sc-B	Monosomy TB-1La + monosomy TB-5Sc
22-2-81	Smaller	1 B-1La + 1 1La-B	Euploid TB-1La
22-2-83	Smaller	2 B-1La+ 1 1La-B + 2 B-5Sc	Trisomy TB-1La + Tetrasomy TB-5Sc
22-3-1	Normal	2 miniB+ 1 5Sc-B	Monosomy TB-5Sc
22-3-2	Normal	Normal diploid	Normal diploid
22-3-3	Normal	1 5Sc-B	Monosomy TB-5Sc
22-3-4	Normal	1 B-1La + 1 1La-B	TB-1La euploid
22-3-5	Normal	Normal diploid	Normal diploid
22-3-6	Normal	1 B-1La+ 1 1La-B + 1 miniB	Euploid TB-1La
22-3-7	Normal	1 5Sc-B	Monosomy TB-5Sc
22-3-8	Normal	2 B-5Sc + 1 5Sc-B	Trisomy TB-5Sc
22-3-9	Normal	2 B-1La+ 1 1La-B	Trisomy TB-1La
22-3-10	Normal	2 B-5Sc + 1 5Sc-B + 1 1La-B	Monosomy TB-1La + trisomy TB-5Sc
22-3-16	Normal	1 1La-B	Monosomy TB-1La
22-3-17	Normal	1 1La-B	Monosomy TB-1La
22-3-18	Normal	1 B-1La+ 1 1La-B	Euploid TB-1La
22-3-19	Normal	2 B-5Sc + 1 5Sc-B + 1 1La-B	Monosomy TB-1La + trisomy TB-5Sc
22-3-20	Normal	1 1La-B	Monosomy TB-1La
22-3-21	Normal	1 1La-B	Monosomy TB-1La
22-3-22	Normal	1 1La-B	Monosomy TB-1La
22-3-23	Normal	1 1La-B	Monosomy TB-1La
22-3-26	Normal	Normal diploid	Normal diploid
22-3-28	Normal	20 chr.s +mini B	Normal diploid? Phenotype is normal
22-3-35	Normal	1 1La-B	Monosomy TB-1La
22-3-37	Normal	2 B-5Sc + 1 5Sc-B + 1 1La-B	Monosomy TB-1La + trisomy TB-5Sc
22-3-38	Normal	1 1La-B	Monosomy TB-1La
22-3-40	Normal	2 B-5Sc + 1 5Sc-B + 1 1La-B	Monosomy TB-1La + trisomy TB-5Sc
22-3-44	Normal	2 B-1La+ 1 1La-B +2 B-5Sc + 1 5Sc-B	Trisomy TB-1La + trisomy TB-5Sc
22-3-45	Normal	2 B-5Sc + 1 5Sc-B + 1 1La-B	Monosomy TB-1La + trisomy TB-5Sc
22-3-46	Normal	2 B-5Sc + 1 5Sc-B + 1 1La-B	Monosomy TB-1La + trisomy TB-5Sc
22-3-47	Normal	1 1La-B	Monosomy TB-1La
22-3-61	Normal	1 1La-B	Monosomy TB-1La
22-3-62	Normal	1 1La-B	Monosomy TB-1La
22-3-63	Normal	Normal diploid	Monosomy TB-1La
22-3-72	Normal	1 B-5Sc + 1 5Sc-B +1 1La-B	Normal diploid
22-3-75	Normal	2 B-5Sc + 1 5Sc-B + 1 1La-B	Monosomy TB-1La + trisomy TB-5Sc
22-3-80	Normal	1 1La-B	Monosomy TB-1La
22-3-85	Normal	1 1La-B	Monosomy TB-1La
22-3-86	Normal	1 1La-B	Monosomy TB-1La
22-3-89	Normal	2 B-5Sc + 1 5Sc-B + 1 1La-B	Monosomy TB-1La + trisomy TB-5Sc
22-3-90	Normal	2 B-5Sc + 1 5Sc-B + 1 1La-B	Monosomy TB-1La + trisomy TB-5Sc

## Sheet: 1Sb+9Lc
Number	Kernel size or endosperm mosaic pattern	FISH	Combo
27-1-2	big chunk mosaic with dots in other area	2 B-1Sb+ 1 1Sb-B + 1 9Lc-B	Trisomy TB-1Sb + monosomy TB-9Lc
27-1-3	big chunk mosaic with dots in other area	1Sb-B	Monosomy TB-1Sb
27-1-4	big chunk mosaic with dots in other area	1Sb-B	Monosomy TB-1Sb
27-1-5	big chunk mosaic with dots in other area	1Sb-B	Monosomy TB-1Sb
27-1-6	big chunk mosaic with dots in other area	1 1Sb-B + 2 B-9Lc + 1 9Lc-B	Monosomy TB-1Sb + trisomy TB-9Lc
27-1-7	big chunk mosaic with dots in other area	1 B-A + 1 A-B	Euploid
27-1-8	big chunk mosaic with dots in other area	1 1Sb-B + 2 B-9Lc + 1 9Lc-B	Monosomy TB-1Sb + trisomy TB-9Lc
27-1-9	big chunk mosaic with dots in other area	1 1Sb-B + 2 B-9Lc + 1 9Lc-B	Monosomy TB-1Sb + trisomy TB-9Lc
27-1-10	big chunk mosaic with dots in other area	2 B-1Sb+ 1 1Sb-B + 1 9Lc-B	Trisomy TB-1Sb + monosomy TB-9Lc
27-2-1	big chunk mosaic without dots in other area	1 B-1Sb + 1 1Sb-B	Euploid TB-1Sb
27-2-2	big chunk mosaic without dots in other area	1 1Sb-B	Monosomy TB-1Sb
27-2-3	big chunk mosaic without dots in other area	1 1Sb-B	Monosomy TB-1Sb
27-3-1	kernels with colored endosperm and kernels with colorless endosperm, mixed	2 B-1Sb + 1 1Sb-B	Trisomy TB-1Sb
27-3-2	kernels with colored endosperm and kernels with colorless endosperm, mixed	2 B-1Sb + 1 1Sb-B	Trisomy TB-1Sb
27-3-3	kernels with colored endosperm and kernels with colorless endosperm, mixed	2 B-1Sb + 1 1Sb-B	Trisomy TB-1Sb
27-3-4	kernels with colored endosperm and kernels with colorless endosperm, mixed	2 B-1Sb + 1 1Sb-B	Trisomy TB-1Sb
27-3-5	kernels with colored endosperm and kernels with colorless endosperm, mixed	2 B-1Sb + 1 1Sb-B	Trisomy TB-1Sb
27-4-1	kernels with colored endosperm, normal size	Diploid, no B repeat signal	Normal diploid
27-4-2	kernels with colored endosperm, normal size	Diploid, no B repeat signal	Normal diploid
27-4-3	kernels with colored endosperm, normal size	2 B-1Sb + 1 1Sb-B	Trisomy TB-1Sb
27-4-4	kernels with colored endosperm, normal size	2 B-1Sb+ 1 1Sb-B + 1 9Lc-B	Trisomy TB-1Sb + monosomy TB-9Lc
27-4-5	kernels with colored endosperm, normal size	1 1Sb-B	Monosomy TB-1Sb
27-4-6	kernels with colored endosperm, normal size	2 B-1Sb tertiary trisomy???	Tertiary trisomy TB-1Sb
27-4-1	kernels with colored endosperm, normal size	Diploid, no B repeat signal	Normal diploid
27-4-8	kernels with colored endosperm, normal size	1 9Lc-B	Monosomy TB-9Lc
27-4-9	kernels with colored endosperm, normal size	1 9Lc-B	Monosomy TB-9Lc
27-4-10	kernels with colored endosperm, normal size	1 1Sb-B	Monosomy TB-1Sb
27-4-12	kernels with colored endosperm, normal size	1 1Sb-B	Monosomy TB-1Sb
27-4-13	kernels with colored endosperm, normal size	1 1Sb-B + 2 B-9Lc + 1 9Lc-B	Monosomy TB-1Sb + trisomy TB-9Lc
27-4-14	kernels with colored endosperm, normal size	1 1Sb-B	Monosomy TB-1Sb
27-4-15	kernels with colored endosperm, normal size	1 B-9Lc	Tertiary trisomy TB-9Lc
27-5-1	smallest kernels size	2 B-1Sb+ 1 1Sb-B + 2 B-9Lc +1 9Lc-B	Trisomy TB-1Sb + trisomy TB-9Lc
27-5-2	smallest kernels size	2 B-1Sb+ 1 1Sb-B + 2 B-9Lc +1 9Lc-B	Trisomy TB-1Sb + trisomy TB-9Lc
27-5-3	smallest kernels size	2 B-1Sb+ 1 1Sb-B + 2 B-9Lc +1 9Lc-B	Trisomy TB-1Sb + trisomy TB-9Lc
27-5-4	smallest kernels size	2 B-1Sb+ 1 1Sb-B + 2 B-9Lc +1 9Lc-B	Trisomy TB-1Sb + trisomy TB-9Lc
27-5-5	smallest kernels size	2 B-1Sb+ 1 1Sb-B + 2 B-9Lc +1 9Lc-B	Trisomy TB-1Sb + trisomy TB-9Lc
27-5-6	smallest kernels size	2 B-1Sb+ 1 1Sb-B + 2 B-9Lc +1 9Lc-B	Trisomy TB-1Sb + trisomy TB-9Lc
27-5-7	smallest kernels size	2 B-1Sb+ 1 1Sb-B + 2 B-9Lc +1 9Lc-B	Trisomy TB-1Sb + trisomy TB-9Lc
27-5-8	smallest kernels size	2 B-1Sb+ 1 1Sb-B + 2 B-9Lc +1 9Lc-B	Trisomy TB-1Sb + trisomy TB-9Lc
27-5-10	smallest kernels size	2 B-1Sb+ 1 1Sb-B + 2 B-9Lc +1 9Lc-B	Trisomy TB-1Sb + trisomy TB-9Lc
27-5-11	smallest kernels size	2 B-1Sb+ 1 1Sb-B + 2 B-9Lc +1 9Lc-B	Trisomy TB-1Sb + trisomy TB-9Lc
27-5-12	smallest kernels size	1 B-1Sb+ 1 1Sb-B + 2 B-9Lc +1 9Lc-B	Trisomy TB-9Lc
27-5-17	smallest kernels size	2 B-1Sb+ 1 1Sb-B + 2 B-9Lc +1 9Lc-B	Trisomy TB-1Sb + trisomy TB-9Lc
27-6-1	mosaic, delay effect, normal kernel size	2 B-1Sb+ 1 1Sb-B	Trisomy TB-1Sb
27-6-2	mosaic, delay effect, normal kernel size	1 B-9Lc	Tertisry trisomy TB-9Lc
27-6-3	mosaic, delay effect, normal kernel size	2 B-1Sb+ 1 1Sb-B	Trisomy TB-1Sb
27-6-4	mosaic, delay effect, normal kernel size	2 9Lc +1 9Lc-B	Trisomy TB-9Lc
27-6-5	mosaic, delay effect, normal kernel size	1 1Sb-B	Monosomy TB-1Sb
27-6-6	mosaic, delay effect, normal kernel size	2 9Lc +1 9Lc-B	Trisomy TB-9Lc
27-6-7	mosaic, delay effect, normal kernel size	1 9Lc-B	Monosomy TB-9Lc
27-6-8	mosaic, delay effect, normal kernel size	2 9Lc +1 9Lc-B	Trisomy TB-9Lc
27-6-9	mosaic, delay effect, normal kernel size	1 B-1Sb+ 1 1Sb-B + 2 9Lc +1 9Lc-B	Trisomy TB-9Lc
27-6-10	mosaic, delay effect, normal kernel size	Normal diploid	Normal diploid
27-6-11	mosaic, delay effect, normal kernel size	2 9Lc +1 9Lc-B	Trisomy TB-9Lc
27-7-2	mosaic, delay effect, smaller kernel size	1 B-1Sb+ 1 1Sb-B	Euploid TB-1Sb
27-7-3	mosaic, delay effect, smaller kernel size	2 B-1Sb+ 1 1Sb-B	Trisomy TB-1Sb
27-7-4	mosaic, delay effect, smaller kernel size	2 B-1Sb+ 1 1Sb-B	Trisomy TB-1Sb
27-8-1	Mosaic, stronger delay effect (fewer dots)	2 B-1Sb+ 1 1Sb-B + 1 9Lc-B	Trisomy TB-1Sb + monosomy TB-9Lc
27-8-2	Mosaic, stronger delay effect (fewer dots)	1 B-9Lc	Tertisry trisomy TB-9Lc
27-8-3	Mosaic, stronger delay effect (fewer dots)	1 1Sb-B	Monosomy TB-1Sb
27-9-1	Mosaic, strongest delay effect (fewest dots)	1 1Sb-B + 2 B-9Lc + 1 9Lc-B	Monosomy TB-1Sb + trisomy TB-9Lc
27-9-2	Mosaic, strongest delay effect (fewest dots)	1 1Sb-B + 2 B-9Lc + 1 9Lc-B	Monosomy TB-1Sb + trisomy TB-9Lc
27-9-3	Mosaic, strongest delay effect (fewest dots)	1 9Lc-B	Monosomy TB-9Lc
27-10-1	Colored embryo and colorless endospaerm	2 9Lc +1 9Lc-B	Trisomy TB-9Lc
27-10-2	Colored embryo and colorless endospaerm	2 B-1Sb+ 1 1Sb-B	Trisomy TB-1Sb
27-10-3	Colored embryo and colorless endospaerm	2 B-9Lc +1 9Lc-B	Trisomy TB-9Lc
27-10-8	Colored embryo and colorless endospaerm	1 9Lc-B	Monosomy TB-9Lc
27-11-1	Colored endosperm, smaller size	2 B-1Sb+ 1 1Sb-B	Trisomy TB-1Sb
27-11-2	Colored endosperm, smaller size	2 B-1Sb+ 1 1Sb-B	Trisomy TB-1Sb
27-11-3	Colored endosperm, smaller size	2 B-1Sb+ 1 1Sb-B	Trisomy TB-1Sb
27-11-4	Colored endosperm, smaller size	1 B-1Sb+ 1 1Sb-B + mini B (euploid)	Euploid TB-1Sb
27-11-5	Colored endosperm, smaller size	1 1Sb-B	Monosomy TB-1Sb
27-11-6	Colored endosperm, smaller size	2 B-1Sb+ 1 1Sb-B	Trisomy TB-1Sb
27-11-7	Colored endosperm, smaller size	2 B-1Sb+ 1 1Sb-B	Trisomy TB-1Sb
27-11-8	Colored endosperm, smaller size	2 B-1Sb+ 1 1Sb-B	Trisomy TB-1Sb

## Sheet: 3La+5Lb
Number	Kernel size	FISH	Combo
32-1-1	Smaller	2 B-3La+ 1 3La-B +2 B-5Lb + 1 5Lb-B	Trisomy TB-3La + trisomy TB-5Lb
32-1-2	Smaller	2 B-3La+ 1 3La-B +2 B-5Lb + 1 5Lb-B	Trisomy TB-3La + trisomy TB-5Lb
32-1-3	Smaller	2 B-3La+ 1 3La-B +2 B-5Lb + 1 5Lb-B	Trisomy TB-3La + trisomy TB-5Lb
32-1-4	Smaller	2 B-3La+ 1 3La-B +2 B-5Lb + 1 5Lb-B	Trisomy TB-3La + trisomy TB-5Lb
32-1-7	Smaller	1 B-3La+ 1 3La-B +2 B-5Lb + 1 5Lb-B	Trisomy TB-5Lb
32-1-8	Smaller	2 B-3La+ 1 3La-B +2 B-5Lb + 1 5Lb-B	Trisomy TB-3La + trisomy TB-5Lb
32-1-9	Smaller	2 B-3La+ 1 3La-B +2 B-5Lb + 1 5Lb-B	Trisomy TB-3La + trisomy TB-5Lb
32-1-10	Smaller	1 B-3La+ 1 3La-B +2 B-5Lb + 1 5Lb-B	Trisomy TB-5Lb
32-1-12	Smaller	1 B-3La+ 1 3La-B +2 B-5Lb + 1 5Lb-B	Trisomy TB-3La + trisomy TB-5Lb
32-1-14	Smaller	2 B-3La+ 1 3La-B +2 B-5Lb + 1 5Lb-B	Trisomy TB-3La + trisomy TB-5Lb
32-1-16	Smaller	2 B-3La+ 1 3La-B +2 B-5Lb + 1 5Lb-B	Trisomy TB-3La + trisomy TB-5Lb
32-2-1	Normal	Normal diploid	Normal diploid
32-2-3	Normal	2 B-5Lb + 1 5Lb-B	Trisomy TB-5Lb
32-2-4	Normal	2 B-5Lb + 2 A-B	Trisomy TB-5Lb
32-2-6	Normal	2 B-5Lb + 1 5Lb-B	Trisomy TB-5Lb
32-2-7	Normal	2 B-5Lb + 1 5Lb-B	Trisomy TB-5Lb
32-2-8	Normal	1 3La-B +2 B-5Lb + 1 5Lb-B	Monosomy TB-3La + trisomy TB-5Lb
32-2-9	Normal	1 3La-B +2 B-5Lb + 1 5Lb-B	Monosomy TB-3La + trisomy TB-5Lb
32-2-11	Normal	1 3La-B	Monosomy TB-3La
32-2-14	Normal	1 3La-B	Monosomy TB-3La
32-2-15	Normal	2 B-3La+ 1 3La-B	Trisomy TB-3La
32-2-18	Normal	2 B-5Lb + 1 5Lb-B	Trisomy TB-5Lb
32-2-20	Normal	Normal diploid	Normal diploid
32-2-24	Normal	1 3La-B +2 B-5Lb + 1 5Lb-B	Monosomy TB-3La + trisomy TB-5Lb
32-2-32	Normal	2 B-5Lb + 1 5Lb-B	Trisomy TB-5Lb
32-2-33	Normal	2 B-3La+ 1 3La-B	Trisomy TB-3La
32-2-34	Normal	2 B-5Lb + 1 5Lb-B	Trisomy TB-5Lb
32-2-35	Normal	2 B-5Lb + 1 5Lb-B	Trisomy TB-5Lb
32-2-41	Normal	1 3La-B	Monosomy TB-3La
32-2-42	Normal	Normal diploid	Normal diploid
32-2-43	Normal	1 3La-B	Monosomy TB-3La
32-2-44	Normal	Normal diploid	Normal diploid
32-2-45	Normal	1 3La-B + 1 5Lb-B	Monosomy TB-3La + monosomy TB-5Lb
32-2-46	Normal	2 B-5Lb + 1 5Lb-B	Trisomy TB-5Lb
32-2-49	Normal	Normal diploid	Normal diploid
32-2-50	Normal	1 3La-B	Monosomy TB-3La
32-2-51	Normal	1 3La-B + 1 5Lb-B	Monosomy TB-3La + monosomy TB-5Lb
32-2-52	Normal	Normal diploid	Normal diploid
32-2-53	Normal	2 B-3La+ 1 3La-B	Trisomy TB-3La
32-2-55	Normal	1 3La-B + 1 5Lb-B	Monosomy TB-3La + monosomy TB-5Lb
32-2-56	Normal	1 3La-B + 1 5Lb-B	Monosomy TB-3La + monosomy TB-5Lb
32-2-57	Normal	2 B-3La+ 1 3La-B	Trisomy TB-3La
32-2-58	Normal	1 B-3La+ 1 3La-B + 1 trucated B-3La or B-5Lb (no knob)	Trisomy TB-3La
32-2-59	Normal	2 B-3La+ 1 3La-B	Trisomy TB-3La
32-2-60	Normal	1 3La-B	Monosomy TB-3La
32-2-69	Normal	2 B-3La+ 1 3La-B + 1 5Lb-B	Trisomy TB-3La + monosomy TB-5Lb
32-2-76	Normal	2 B-3La+ 1 3La-B + 1 5Lb-B	Trisomy TB-3La + monosomy TB-5Lb
32-2-80	Normal	1 3La-B + 1 5Lb-B	Monosomy TB-3La + monosomy TB-5Lb
32-2-81	Normal	Normal diploid	Normal diploid
32-2-87	Normal	1 3La-B	Monosomy TB-3La
32-2-91	Normal	2 B-3La+ 1 3La-B + 1 5Lb-B	Trisomy TB-3La + monosomy TB-5Lb
32-2-92	Normal	2 B-3La+ 1 3La-B + 1 5Lb-B	Trisomy TB-3La + monosomy TB-5Lb
32-2-93	Normal	Normal diploid	Normal diploid
32-2-94	Normal	Probabaly 1 5Lb-B	Monosomy TB-5Lb
32-2-95	Normal	2 B-3La+ 1 3La-B + 1 5Lb-B	Trisomy TB-3La + monosomy TB-5Lb
32-2-97	Normal	2 B-3La+ 1 3La-B + 1 5Lb-B	Trisomy TB-3La + monosomy TB-5Lb
33-1	Small	3 B-3La+ 1 3La-B +2 B-5Lb + 1 5Lb-B	Tetrasomy TB-3La + trisomy TB-5Lb

## Sheet: 4Lb+6Lc
Number	Kernel size	FISH	Combo
36-1	Normal size	2 B-6Lc+ 1 6Lc-B	Trisomy TB-6Lc
36-2	Normal size	2 B-6Lc+ 1 6Lc-B	Trisomy TB-6Lc
36-3	Normal size	2 B-4Lb + 1 4Lb-B + 2 B-6Lc	Trisomy TB-4Lb + tetrasomy TB-6Lc
36-4	Normal size	1 B-6Lc+ 1 6Lc-B + 1 mini B	TB-6Lc euploid
36-5	Normal size	2 B-6Lc+ 1 6Lc-B	Trisomy TB-6Lc
36-6	Normal size	Normal diploid	Normal diploid
36-7	Normal size	2 B-4Lb+ 1 4Lb-B + 1 6Lc-B	Trisomy TB-4Lb + monosomy TB-6Lc
36-8	Normal size	1 4Lb-B	Monosomy TB-4Lb
36-9	Normal size	2 B-4Lb+ 1 4Lb-B	Trisomy TB-4Lb
36-10	Normal size	2 B-6Lc+ 1 6Lc-B	Trisomy TB-6Lc
36-11	Normal size	2 B-4Lb+ 1 4Lb-B	Trisomy TB-4Lb
36-12	Normal size	2 B-4Lb+ 1 4Lb-B +2 B-6Lc+ 1 6Lc-B	Trisomy TB-4Lb + trisomy TB-6Lc
36-13	Normal size	2 B-6Lc+ 1 6Lc-B	Trisomy TB-6Lc
36-14	Normal size	1 4Lb-B +2 B-6Lc+ 1 6Lc-B	Monosomy TB-4Lb + trisomy TB-6Lc
36-15	Normal size	2 B-6Lc+ 1 6Lc-B	Trisomy TB-6Lc
36-16	Normal size	1 4Lb-B	Monosomy TB-4Lb
36-17	Normal size	2 B-4Lb+ 1 4Lb-B	Trisomy TB-4Lb
36-18	Normal size	2 B-6Lc+ 1 6Lc-B	Trisomy TB-6Lc
36-19	Normal size	2 B-6Lc+ 1 6Lc-B	Trisomy TB-6Lc
36-20	Normal size	2 B-4Lb+ 1 4Lb-B	Trisomy TB-4Lb
36-21	Normal size	2 B-4Lb+ 1 4Lb-B	Trisomy TB-4Lb
36-22	Normal size	2 B-4Lb+ 1 4Lb-B +2 B-6Lc+ 1 6Lc-B	Trisomy TB-4Lb + trisomy TB-6Lc
36-23	Normal size	1 B-4Lb+ 1 4Lb-B + 1 6Lc-B	Trisomy TB-6Lc
36-24	Normal size	2 B-4Lb+ 1 4Lb-B	Trisomy TB-4Lb
36-25	Normal size	1 4Lb-B	Monosomy TB-4Lb
36-26	Normal size	2 B-6Lc+ 1 6Lc-B	Trisomy TB-6Lc
36-27	Normal size	2 B-6Lc+ 1 6Lc-B	Trisomy TB-6Lc
36-28	Normal size	2 B-6Lc+ 1 6Lc-B	Trisomy TB-6Lc
36-29	Normal size	1 4Lb-B?	Monosomy TB-4Lb
36-30	Normal size	Normal diploid	Normal diploid
36-31	Normal size	2 B-6Lc+ 1 6Lc-B	Trisomy TB-6Lc
36-32	Normal size	1 4Lb-B	Monosomy TB-4Lb
36-33	Normal size	1 6Lc-B	Monosomy TB-6Lc
36-34	Normal size	2 B-4Lb+ 1 4Lb-B + 1 6Lc-B	Trisomy TB-4Lb + monosomy TB-6Lc
36-35	Normal size	2 B-4Lb+ 1 4Lb-B	Trisomy TB-4Lb
36-36	Normal size	1 6Lc-B	Monosomy TB-6Lc
36-37	Normal size	2 B-6Lc+ 1 6Lc-B	Trisomy TB-6Lc
36-38	Normal size	2 B-4Lb+ 1 4Lb-B	Trisomy TB-4Lb
36-39	Normal size	1 4Lb-B	Monosomy TB-4Lb
36-40	Normal size	1 6Lc-B	Monosomy TB-6Lc
36-41	Normal size	1 4Lb-B	Monosomy TB-4Lb
36-42	Normal size	2 B-4Lb+ 1 4Lb-B +1 B-6Lc+ 1 6Lc-B + 1 mini B	Trisomy TB-4Lb
36-43	Normal size	Normal diploid	Normal diploid
36-44	Normal size	2 B-4Lb+ 1 4Lb-B	Trisomy TB-4Lb
36-45	Normal size	1 B-6Lc	Tertiary trisomy TB-6Lc
36-46	Normal size	1 6Lc-B	Monosomy TB-6Lc
36-47	Normal size	1 4Lb-B	Monosomy TB-4Lb
36-48	Normal size	2 B-6Lc+ 1 6Lc-B	Trisomy TB-6Lc
36-49	Normal size		Monosomy TB-4Lb
36-50	Normal size	2 B-4Lb+ 1 4Lb-B	Trisomy TB-4Lb
36-51	Normal size	Normal diploid	Normal diploid
36-52	Normal size	Normal diploid	Normal diploid
36-53	Normal size	2 B-4Lb+ 1 4Lb-B	Trisomy TB-4Lb
36-54	Normal size	1 6Lc-B	Monosomy TB-6Lc
36-55	Normal size	1 4Lb-B + 1 6Lc-B	Monosomy TB-4Lb + monosomy TB-6Lc
36-56	Normal size	1 4Lb-B	Monosomy TB-4Lb
36-57	Normal size	1 6Lc-B	Monosomy TB-6Lc
36-58	Normal size	2 B-6Lc+ 1 6Lc-B	Trisomy TB-6Lc
36-59	Normal size	2 B-4Lb+ 1 4Lb-B	Trisomy TB-4Lb
36-60	Normal size	1 4Lb-B	Monosomy TB-4Lb
36-61	Normal size	2 B-4Lb+ 1 4Lb-B	Trisomy TB-4Lb
36-62	Normal size	1 4Lb-B +2 B-6Lc+ 1 6Lc-B	Monosomy TB-4Lb + trisomy TB-6Lc
36-63	Normal size	2 B-6Lc+ 1 6Lc-B	Trisomy TB-6Lc
36-64	Normal size	2 B-4Lb+ 1 4Lb-B + 1 6Lc-B	Trisomy TB-4Lb + monosomy TB-6Lc
36-65	Normal size	1 B-6Lc+ 1 6Lc-B	Euploid TB-6Lc
36-66	Normal size	1 B-4Lb+ 1 4Lb-B	Euploid TB-4Lb
36-67	Normal size	1 4Lb-B	Monosomy TB-4Lb
36-68	Normal size	2 B-4Lb+ 1 4Lb-B +2 B-6Lc+ 1 6Lc-B	Trisomy TB-4Lb + trisomy TB-6Lc
36-69	Normal size	1 B-4Lb	Tertiary trisomy TB-4Lb
36-70	Normal size	2 B-4Lb+ 1 4Lb-B	Trisomy TB-4Lb
36-71	Normal size	1 B-4Lb+ 1 4Lb-B	Euploid TB-4Lb
36-72	Normal size	2 B-6Lc+ 1 6Lc-B	Trisomy TB-6Lc
36-73	Normal size	1 4Lb-B + 1 6Lc-B	Monosomy TB-4Lb + monosomy TB-6Lc
36-74	Normal size	2 B-4Lb (lost most B centromere)+ 1 4Lb-B + 1 6Lc-B	Trisomy TB-4Lb + monosomy TB-6Lc
36-75	Normal size	1 6Lc-B	Monosomy TB-6Lc
36-76	Normal size	1 B-6Lc+ 1 6Lc-B + 1 mini B	Euploid TB-6Lc
36-77	Normal size	1 B-6Lc	Tertisry trisomy TB-6Lc
36-78	Normal size	1 4Lb-B +2 B-6Lc+ 1 6Lc-B	Monosomy TB-4Lb + trisomy TB-6Lc
36-79	Normal size	2 B-4Lb+ 1 4Lb-B	Trisomy TB-4Lb
36-80	Normal size	2 B-4Lb+ 1 4Lb-B	Trisomy TB-4Lb
36-82	Normal size	1 6Lc-B	Monosomy TB-6Lc
36-83	Normal size	1 B-4Lb	Tertiary trisomy TB-4Lb
36-84	Normal size	1 4Lb-B	Monosomy TB-4Lb
36-87	Normal size	1 6Lc-B	Monosomy TB-6Lc
36-91	Normal size	1 B-4Lb+ 1 4Lb-B + 1 6Lc-B	Monosomy TB-6Lc
36-93	Normal size	1 6Lc-B	Monosomy TB-6Lc
36-94	Normal size	1 6Lc-B	Monosomy TB-6Lc
36-95	Normal size	1 B-4Lb+ 1 4Lb-B + 1 6Lc-B	Monosomy TB-6Lc
36-98	Normal size	3 B-4Lb + 1 A-B (6Lc-B?)?
36-99	Normal size	1 4Lb-B + 1 6Lc-B	Monosomy TB-4Lb + monosomy TB-6Lc
36-103	Normal size	2 B-4Lb+ 1 4Lb-B + 1 6Lc-B?	Trisomy TB-4Lb + monosomy TB-6Lc
36-105	Normal size	1 4Lb-B + 1 6Lc-B	Monosomy TB-4Lb + monosomy TB-6Lc
36-108	Normal size	1 6Lc-B	Monosomy TB-6Lc
36-111	Normal size	2 B-4Lb+ 1 4Lb-B + 1 6Lc-B	Trisomy TB-4Lb + monosomy TB-6Lc
36-112	Normal size	2 B-4Lb+ 1 4Lb-B + 1 6Lc-B	Trisomy TB-4Lb + monosomy TB-6Lc

## Sheet: 6Lc+9Sd
Number	Kernel size	FISH	Combo
38-1-1	Normal size	2 B-9Sd+ 1 9Sd-B	Trisomy TB-9Sd
38-1-2	Normal size	1 9Sd-B	Monosomy TB-9Sd
38-1-3	Normal size	2 B-6Lc+ 1 6Lc-B	Trisomy TB-6Lc
38-1-4	Normal size	2 B-6Lc+ 1 6Lc-B	Trisomy TB-6Lc
38-1-11	Normal size	1 B-6Lc	Tertoary trisomy TB-6Lc
38-1-12	Normal size	2 B-6Lc+ 1 6Lc-B +2 B-9Sd+ 1 9Sd-B	Trisomy TB-6Lc + trisomy TB-9Sd
38-1-13	Normal size	1 6Lc-B +1 B-9Sd+ 1 9Sd-B	Monosomy TB-6Lc
38-1-14	Normal size	1 6Lc-B +1 9Sd-B +2 B-9Sd	Monosomy TB-6Lc + trisomy TB-9Sd
38-1-15	Normal size	1 9Sd-B	Monosomy TB-9Sd
38-1-17	Normal size	2 B-6Lc+ 1 6Lc-B	Trisomy TB-6Lc
38-1-21	Normal size	2 B-9Sd+ 1 9Sd-B	Trisomy TB-9Sd
38-1-22	Normal size	1 6Lc-B	Monosomy TB-6Lc
38-1-23	Normal size	2 B-6Lc+ 1 6Lc-B	Trisomy TB-6Lc
38-1-24	Normal size	2 B-9Sd+ 1 9Sd-B	Trisomy TB-9Sd
38-1-25	Normal size	1 6Lc-B	Monosomy TB-6Lc
38-1-26	Normal size	1 9Sd-B	Monosomy TB-9Sd
38-1-31	Normal size	3 B-A + 1 A-B?
38-1-32	Normal size	2 B-9Sd+ 1 9Sd-B	Trisomy TB-9Sd
38-1-33	Normal size	1 B-9Sd+ 1 9Sd-B	Euploid TB-9Sd
38-1-34	Normal size	2 B-6Lc+ 1 6Lc-B + 1 9Sd-B	Trisomy TB-6Lc + monosomy TB-9Sd
38-1-35	Normal size	2 B-6Lc+ 1 6Lc-B + 1 9Sd-B	Trisomy TB-6Lc + monosomy TB-9Sd
38-1-36	Normal size	2 B-9Sd+ 1 9Sd-B	Trisomy TB-9Sd
38-1-41	Normal size	1 6Lc-B	Monosomy TB-6Lc
38-1-42	Normal size	1 6Lc-B	Monosomy TB-6Lc
38-1-47	Normal size	1 6Lc-B	Monosomy TB-6Lc
38-1-69	Normal size	1 6Lc-B	Monosomy TB-6Lc
38-1-74	Normal size	1 6Lc-B + 1 9Sd-B	Monosomy TB-6Lc + monosomy TB-9Sd
38-1-75	Normal size	1 6Lc-B +1 9Sd-B +2 B-9Sd	Monosomy TB-6Lc + trisomy TB-9Sd
38-1-78	Normal size	1 6Lc-B + 1 9Sd-B	Monosomy TB-6Lc + monosomy TB-9Sd
38-1-79	Normal size	1 6Lc-B + 1 9Sd-B	Monosomy TB-6Lc + monosomy TB-9Sd
38-1-80	Normal size	1 6Lc-B + 1 9Sd-B	Monosomy TB-6Lc + monosomy TB-9Sd
38-1-85	Normal size	1 6Lc-B + 1 9Sd-B	Monosomy TB-6Lc + monosomy TB-9Sd
38-1-86	Normal size	1 6Lc-B + 1 9Sd-B	Monosomy TB-6Lc + monosomy TB-9Sd
38-1-89	Normal size	1 6Lc-B +1 9Sd-B +2 B-9Sd	Monosomy TB-6Lc + trisomy TB-9Sd
38-1-91	Normal size	1 6Lc-B	Monosomy TB-6Lc
38-1-92	Normal size	1 6Lc-B	Monosomy TB-6Lc
38-1-94	Normal size	1 6Lc-B + 1 9Sd-B	Monosomy TB-6Lc + monosomy TB-9Sd
38-1-95	Normal size	1 6Lc-B	Monosomy TB-6Lc
38-2-1	Smaller	2 B-6Lc+ 1 6Lc-B	Trisomy TB-6Lc
38-2-2	Smaller	2 B-6Lc+ 1 6Lc-B +2 B-9Sd+ 1 9Sd-B	Trisomy TB-6Lc + trisomy TB-9Sd
38-2-3	Smaller	2 B-6Lc+ 1 6Lc-B + 1 9Sd-B	Trisomy TB-6Lc + monosomy TB-9Sd
38-2-4	Smaller	2 B-6Lc+ 1 6Lc-B +2 B-9Sd+ 1 9Sd-B	Trisomy TB-6Lc + trisomy TB-9Sd
38-2-5	Smaller	2 B-6Lc+ 1 6Lc-B + 1 9Sd-B	Trisomy TB-6Lc + monosomy TB-9Sd
38-2-7	Smaller	2 B-6Lc+ 1 6Lc-B + 1 9Sd-B	Trisomy TB-6Lc + monosomy TB-9Sd
38-2-8	Smaller	2 B-6Lc+ 1 6Lc-B +2 B-9Sd+ 1 9Sd-B	Trisomy TB-6Lc + trisomy TB-9Sd
38-2-9	Smaller	2 B-6Lc+ 1 A-B+2 B-9Sd+ 1 9Sd-B	Trisomy TB-6Lc + trisomy TB-9Sd
38-2-10	Smaller	2 B-6Lc+ 1 6Lc-B + 1 9Sd-B	Trisomy TB-6Lc + monosomy TB-9Sd
38-2-11	Smaller	2 B-6Lc+ 1 6Lc-B +2 B-9Sd+ 1 9Sd-B	Trisomy TB-6Lc + trisomy TB-9Sd
38-2-12	Smaller	2 B-6Lc+ 1 6Lc-B +2 B-9Sd+ 1 9Sd-B	Trisomy TB-6Lc + trisomy TB-9Sd
38-2-13	Smaller	2 B-6Lc+ 1 6Lc-B +2 B-9Sd+ 1 9Sd-B	Trisomy TB-6Lc + trisomy TB-9Sd
38-2-14	Smaller	1 6Lc-B + 1 9Sd-B	Monosomy TB-6Lc + monosomy TB-9Sd
38-2-15	Smaller	2 B-6Lc+ 1 6Lc-B +2 B-9Sd+ 1 9Sd-B	Trisomy TB-6Lc + trisomy TB-9Sd
38-2-16	Smaller	2 B-9Sd+ 1 9Sd-B	Trisomy TB-9Sd
38-2-23	Smaller	1 B-6Lc+ 1 6Lc-B	Euploid TB-6Lc

## Sheet: 1La+4Lb
Number	Kernel size	FISH	Combo
40-1-1	Smallest	2 B-1La+ 1 1La-B +2 B-4Lb+ 1 4Lb-B	Trisomy TB-1La + trisomy TB-4Lb
40-1-2	Smallest	2 B-4Lb+ 1 4Lb-B	Trisomy TB-4Lb
40-1-3	Smallest	2 B-1La+ 1 1La-B + 1 4Lb-B	Trisomy TB-1La + monosomy TB-4Lb
40-1-4	Smallest	2 B-1La+ 1 1La-B +2 B-4Lb+ 1 4Lb-B	Trisomy TB-1La + trisomy TB-4Lb
40-1-5	Smallest	2 B-1La+ 1 1La-B	Trisomy TB-1La
40-1-6	Smallest	2 B-1La+ 1 1La-B +2 B-4Lb+ 1 4Lb-B	Trisomy TB-1La + trisomy TB-4Lb
40-1-7	Smallest	2 B-1La+ 1 1La-B +2 B-4Lb+ 1 4Lb-B	Trisomy TB-1La + trisomy TB-4Lb
40-1-8	Smallest	2 B-1La+ 1 1La-B +2 B-4Lb+ 1 4Lb-B	Trisomy TB-1La + trisomy TB-4Lb
40-1-10	Smallest	2 B-1La+ 1 1La-B +2 B-4Lb+ 1 4Lb-B	Trisomy TB-1La + trisomy TB-4Lb
40-1-11	Smallest	2 B-1La+ 1 1La-B +2 B-4Lb+ 1 4Lb-B	Trisomy TB-1La + trisomy TB-4Lb
40-1-12	Smallest	2 B-1La+ 1 1La-B + 1 4Lb-B	Trisomy TB-1La + monosomy TB-4Lb
40-1-13	Smallest	2 B-1La+ 1 1La-B +2 B-4Lb+ 1 4Lb-B	Trisomy TB-1La + trisomy TB-4Lb
40-1-14	Smallest	2 B-1La+ 1 1La-B +2 B-4Lb+ 1 4Lb-B	Trisomy TB-1La + trisomy TB-4Lb
40-1-15	Smallest	2 B-1La+ 1 1La-B	Trisomy TB-1La
40-1-16	Smallest	2 B-1La+ 1 1La-B	Trisomy TB-1La
40-2-40	Smaller	2 B-1La+ 1 1La-B	Trisomy TB-1La
40-2-41	Smaller	2 B-1La+ 1 1La-B + 1 4Lb-B	Trisomy TB-1La + monosomy TB-4Lb
40-2-42	Smaller	2 B-1La+ 1 1La-B + 1 4Lb-B	Trisomy TB-1La + monosomy TB-4Lb
40-2-43	Smaller	2 B-1La+ 1 1La-B	Trisomy TB-1La
40-3-1	Normal size	2 B-1La+ 1 1La-B+ 1 miniB	Trisomy TB-1La
40-3-2	Normal size	No B repeat	Trisomy TB-4Lb
40-3-3	Normal size	2 B-1La+ 1 1La-B+ 1 miniB	Trisomy TB-1La
40-3-4	Normal size	No B repeat	Trisomy TB-1La
40-3-5	Normal size	2 B-1La+ 1 1La-B+ 1 miniB	Trisomy TB-1La
40-3-6	Normal size	2 B-4Lb+ 1 4Lb-B	Trisomy TB-4Lb
40-3-7	Normal size	1 B-1La+ 1 1La-B	Euploid TB-1La
40-3-8	Normal size	2 B-4Lb+ 1 4Lb-B	Trisomy TB-4Lb
40-3-9	Normal size	2 B-4Lb+ 1 4Lb-B	Trisomy TB-4Lb
40-3-10	Normal size	2 B-4Lb+ 1 4Lb-B	Trisomy TB-4Lb
40-3-11	Normal size	2 B-4Lb+ 1 4Lb-B	Trisomy TB-4Lb
40-3-12	Normal size	1 1La-B	Monosomy TB-1La
40-3-13	Normal size	1 1La-B	Monosomy TB-1La
40-3-14	Normal size	No B repeat	Trisomy TB-4Lb
40-3-15	Normal size	2 B-4Lb+ 1 4Lb-B	Trisomy TB-4Lb
40-3-16	Normal size	No B repeat	Diploid
40-3-17	Normal size	2 B-4Lb+ 1 4Lb-B?	Trisomy TB-4Lb
40-3-18	Normal size	2 B-4Lb+ 1 4Lb-B	Trisomy TB-4Lb
40-3-19	Normal size	1 1La-B+ 1B-4Lb+ 1 4Lb-B?
40-3-20	Normal size	1 1La-B	Monosomy TB-1La
40-3-21	Normal size	2 B-4Lb+ 1 4Lb-B?	Trisomy TB-4Lb
40-3-22	Normal size	1 4Lb-B	Monosomy TB-4Lb
40-3-28	Normal size	2 B-4Lb+ 1 4Lb-B	Trisomy TB-4Lb	Albino seedling
40-3-29	Normal size	1 1La-B + 1 4Lb-B	Monosomy TB-1La + monosomy TB-4Lb
40-3-30	Normal size	1 1La-B + 1 4Lb-B	Monosomy TB-1La + monosomy TB-4Lb	Albino seedling
40-3-31	Normal size	1 1La-B	Monosomy TB-1La	Albino seedling
40-3-32	Normal size	1 1La-B	Monosomy TB-1La	Albino seedling
40-3-33	Normal size	1 1La-B	Monosomy TB-1La	Albino seedling
40-3-37	Normal size	1 1La-B + 1 4Lb-B	Monosomy TB-1La + monosomy TB-4Lb	Albino seedling
40-3-40	Normal size	1 1La-B	Monosomy TB-1La	Albino seedling
40-3-41	Normal size	1 1La-B +2 B-4Lb +1 4Lb-B	Monosomy TB-1La + trisomy TB-4Lb	Albino seedling
40-3-44	Normal size	1 B-1La+ 1 1La-B	Euploid TB-1La
40-3-52	Normal size	2 B-4Lb+ 1 4Lb-B	Trisomy TB-4Lb
40-3-55	Normal size	1 1La-B + 1 4Lb-B	Monosomy TB-1La + monosomy TB-4Lb
40-3-56	Normal size	1 1La-B + 1 4Lb-B	Monosomy TB-1La + monosomy TB-4Lb
40-3-60	Normal size	1 1La-B +(1 or 2?) B-4Lb +1 4Lb-B
40-3-61	Normal size	1 1La-B + 1 4Lb-B	Monosomy TB-1La + monosomy TB-4Lb	Albino seedling
40-3-62	Normal size	1 1La-B + 1 4Lb-B	Monosomy TB-1La + monosomy TB-4Lb
40-3-63	Normal size	1 1La-B	Monosomy TB-1La	Albino seedling
40-3-64	Normal size	2 B-4Lb+ (1 or 2?) A-B
40-3-68	Normal size	1 1La-B + 1 4Lb-B	Monosomy TB-1La + monosomy TB-4Lb	Albino seedling
40-3-76	Normal size	2 B-4Lb+ 1 4Lb-B	Trisomy TB-4Lb
40-3-77	Normal size	1 B-1La+ 1 1La-B	Euploid TB-1La
40-3-80	Normal size	No B repeat	Diploid

## Sheet: 1La+3La
Number	Kernel size	FISH	Combo
42-1-1	Smallest	2 B-1La+ 1 1La-B +2 B-3La+ 1 3La-B	Trisomy TB-1La + trisomy TB-3La
42-1-2	Smallest	2 B-1La+ 1 1La-B +2 B-3La+ 1 3La-B	Trisomy TB-1La + trisomy TB-3La
42-1-3	Smallest	2 B-1La+ 1 1La-B +2 B-3La+ 1 3La-B	Trisomy TB-1La + trisomy TB-3La
42-1-6	Smallest	2 B-1La+ 1 1La-B +2 B-3La+ 1 3La-B	Trisomy TB-1La + trisomy TB-3La
42-1-7	Smallest	2 B-1La+ 1 1La-B +2 B-3La+ 1 3La-B	Trisomy TB-1La + trisomy TB-3La
42-1-8	Smallest	2 B-1La+ 1 1La-B +2 B-3La+ 1 3La-B	Trisomy TB-1La + trisomy TB-3La
42-1-9	Smallest	2 B-1La+ 1 1La-B +2 B-3La+ 1 3La-B	Trisomy TB-1La + trisomy TB-3La
42-1-16	Smallest	2 B-1La+ 1 1La-B +2 B-3La+ 1 3La-B	Trisomy TB-1La + trisomy TB-3La
42-2-1	Smaller	1 B-1La+ 1 1La-B	Euploid TB-1La
42-2-2	Smaller	2 B-1La+ 1 1La-B	Trisomy TB-1La
42-2-3	Smaller	1 B-1La+ 1 1La-B	Euploid TB-1La
42-2-5	Smaller	2 B-1La+ 1 1La-B	Trisomy TB-1La
42-2-6	Smaller	2 B-1La+ 1 1La-B	Trisomy TB-1La
42-2-8	Smaller	2 B-1La+ 1 1La-B	Trisomy TB-1La
42-2-9	Smaller	2 B-1La+ 1 1La-B	Trisomy TB-1La
42-2-10	Smaller	2 B-1La+ 1 1La-B	Trisomy TB-1La
42-2-11	Smaller	2 B-1La+ 1 1La-B	Trisomy TB-1La
42-2-15	Smaller	2 B-1La+ 1 1La-B+ 3La-B	Trisomy TB-1La + monosmy TB3La
42-2-16	Smaller	2 B-1La+ 1 1La-B+ 3La-B	Trisomy TB-1La + monosmy TB3La
42-2-19	Smaller	2 B-1La+ 1 1La-B+ 3La-B	Trisomy TB-1La + monosmy TB3La
42-2-33	Smaller	2 B-1La+ 1 1La-B+ 3La-B	Trisomy TB-1La + monosmy TB3La
42-2-34	Smaller	2 B-1La+ 1 1La-B	Trisomy TB-1La
42-3-1	Normal size	1 B-1La+ 1 1La-B	Euploid TB-1La
42-3-3	Normal size	2 B-3La+ 1 3La-B	Trisomy TB-3La
42-3-4	Normal size	1 B-3La	Tertiary trisomy TB-3La
42-3-5	Normal size	2 B-3La+ 1 3La-B	Trisomy TB-3La
42-3-6	Normal size	2 B-1La+ 1 1La-B	Trisomy TB-1La
42-3-8	Normal size	2 B-3La+ 1 3La-B	Trisomy TB-3La
42-3-9	Normal size	2 B-3La+ 1 3La-B	Trisomy TB-3La
42-3-10	Normal size	1 B-1La+ 1 1La-B	Euploid TB-1La
42-3-19	Normal size	2 B-3La+ 1 3La-B	Trisomy TB-3La
42-3-21	Normal size	1 1La-B +1 B-3La+ 1 3La-B	Monosomy TB-1La
42-3-22	Normal size	1 1La-B	Monosomy TB-1La
42-3-24	Normal size	1 B-1La+ 1 1La-B	Euploid TB-1La
42-3-25	Normal size	2 B-3La+ 1 3La-B	Trisomy TB-3La
42-3-29	Normal size	1 1La-B	Monosomy TB-1La
42-3-32	Normal size	1 1La-B	Monosomy TB-1La
42-3-33	Normal size	1 1La-B	Monosomy TB-1La
42-3-34	Normal size	2 B-1La+ 1 1La-B+ 3La-B	Trisomy TB-1La + monosmy TB3La
42-3-35	Normal size	1 3La-B	Monosomy TB-3La
42-3-41	Normal size	1 1La-B +2 B-3La +1 3La-B	Monosomy TB-1La + trisomy TB-3La
42-3-42	Normal size	No B repeat	Diploid
42-3-43	Normal size	1 1La-B	Monosomy TB-1La
42-3-45	Normal size	1 B-1La+ 1 1La-B	Euploid TB-1La
42-3-46	Normal size	1 1La-B +2 B-3La +1 3La-B	Monosomy TB-1La + trisomy TB-3La
42-3-50	Normal size	1 1La-B	Monosomy TB-1La
42-3-52	Normal size	1 1La-B	Monosomy TB-1La
42-3-53	Normal size	1 1La-B	Monosomy TB-1La
42-3-54	Normal size	1 1La-B	Monosomy TB-1La
42-3-58	Normal size	1 1La-B	Monosomy TB-1La
42-3-59	Normal size	1 1La-B	Monosomy TB-1La
42-3-60	Normal size	1 1La-B	Monosomy TB-1La
42-3-64	Normal size	1 1La-B	Monosomy TB-1La
42-3-65	Normal size	1 1La-B + 1 3La-B + an extra chromosome 3	Monosomy TB-1La + trisomy 3

## Sheet: 5Lb+6Lc
Number	Kernel size	FISH	Combo
12-1-1	Smaller	1 5Lb-B +2 B-6Lc +1 6Lc-B	Monosomy TB-5Lb + trisomy TB-6Lc
12-1-2	Smaller	2 B-6Lc+ 1 6Lc-B	Trisomy TB-6Lc
12-1-3	Smaller	2 B-5Lb+ 1 5Lb-B +2 B-6Lc+ 1 6Lc-B	Trisomy TB-5Lb + trisomy TB-6Lc
12-1-4	Smaller	2 B-5Lb+ 1 5Lb-B +2 B-6Lc+ 1 6Lc-B	Trisomy TB-5Lb + trisomy TB-6Lc
12-1-6	Smaller	2 B-5Lb+ 1 5Lb-B +2 B-6Lc+ 1 6Lc-B	Trisomy TB-5Lb + trisomy TB-6Lc
12-1-7	Smaller	2 B-5Lb+ 1 5Lb-B +2 B-6Lc+ 1 6Lc-B	Trisomy TB-5Lb + trisomy TB-6Lc
12-1-8	Smaller	2 B-5Lb+ 1 5Lb-B +2 B-6Lc+ 1 6Lc-B	Trisomy TB-5Lb + trisomy TB-6Lc
12-1-9	Smaller	2 B-5Lb+ 1 5Lb-B +2 B-6Lc+ 1 6Lc-B	Trisomy TB-5Lb + trisomy TB-6Lc
12-1-10	Smaller	2 B-6Lc+ 1 6Lc-B	Trisomy TB-6Lc
12-2-1	Normal	2 B-6Lc+ 1 6Lc-B	Trisomy TB-6Lc
12-2-2	Normal	1 6Lc-B	Monosomy TB-6Lc
12-2-3	Normal	2 B-6Lc+ 1 6Lc-B	Trisomy TB-6Lc
12-2-4	Normal	1 B-5Lb+ 1 5Lb-B+1 mini B	Euploid TB-5Lb
12-2-5	Normal	2 B-6Lc+ 1 6Lc-B	Trisomy TB-6Lc
12-2-6	Normal	1 B-6Lc+ 1 6Lc-B + 1 mini B	TB-6Lc euploid
12-2-7	Normal	2 B-5Lb+ 1 5Lc-B	Trisomy TB-5Lb
12-2-8	Normal	2 B-6Lc+ 1 6Lc-B	Trisomy TB-6Lc
12-2-9	Normal	2 B-6Lc+ 1 6Lc-B	Trisomy TB-6Lc
12-2-11	Normal	2 B-5Lb+ 1 5Lc-B	Trisomy TB-5Lb
12-2-13	Normal	No B repeat	Diploid
12-2-14	Normal	2 B-6Lc+ 1 6Lc-B	Trisomy TB-6Lc
12-2-15	Normal	1 5Lb-B +2 B-6Lc +1 6Lc-B	Monosomy TB-5Lb + trisomy TB-6Lc
12-2-16	Normal	2 B-6Lc+ 1 6Lc-B	Trisomy TB-6Lc
12-2-17	Normal	2 B-5Lb+ 1 5Lb-B +2 B-6Lc+ 1 6Lc-B	Trisomy TB-5Lb + trisomy TB-6Lc
12-2-18	Normal	2 B-5Lb+ 1 5Lc-B	Trisomy TB-5Lb
12-2-19	Normal	2 B-5Lb+ 1 5Lb-B +2 B-6Lc+ 1 6Lc-B	Trisomy TB-5Lb + trisomy TB-6Lc
12-2-20	Normal	2 B-6Lc+ 1 6Lc-B	Trisomy TB-6Lc
12-2-21	Normal	1 5Lb-B +2 B-6Lc +1 6Lc-B	Monosomy TB-5Lb + trisomy TB-6Lc
12-2-22	Normal	2 B-5Lb+ 1 5Lb-B +1 B-6Lc+ 1 6Lc-B	Trisomy TB-5Lb
12-2-23	Normal	2 B-5Lb+ 1 5Lb-B +2 B-6Lc+ 1 6Lc-B	Trisomy TB-5Lb + trisomy TB-6Lc
12-2-24	Normal	2 B-5Lb+ 1 5Lc-B	Trisomy TB-5Lb
12-2-25	Normal	2 B-6Lc+ 1 6Lc-B	Trisomy TB-6Lc
12-2-30	Normal	2 B-6Lc+ 1 6Lc-B	Trisomy TB-6Lc
12-2-31	Normal	2 B-6Lc+ 1 6Lc-B	Trisomy TB-6Lc
12-2-32	Normal	1 B-5Lb+ 1 B-6Lc+ 1 6Lc-B	Tertiary trisomy TB-5Lb
12-2-38	Normal	2 B-6Lc+ 1 6Lc-B	Trisomy TB-6Lc
12-2-39	Normal	1 B-5Lb+ 1 5Lb-B+ 1 6Lc-B	Monosomy TB-6Lc
12-2-44	Normal	1 6Lc-B	Monosomy TB-6Lc
12-2-49	Normal	No B repeat	Diploid
12-2-51	Normal	1 B-6Lc	Tertiary trisomy TB-6Lc
12-2-52	Normal	No B repeat	Diploid
12-2-55	Normal	1 5Lb-B	Monosomy TB-5Lb
12-2-56	Normal	1 6Lc-B	Monosomy TB-6Lc
12-2-57	Normal	1 6Lc-B	Monosomy TB-6Lc
12-2-60	Normal	1 5Lb-B + 1 6Lc-B	Monosomy TB-5Lb + monosomy TB-6Lc
12-2-61	Normal	1 6Lc-B	Monosomy TB-6Lc
12-2-65	Normal	1 6Lc-B	Monosomy TB-6Lc
12-2-72	Normal	2 B-5Lb+ 1 5Lb-B+ 1 6Lc-B	Trisomy TB-5Lb + monosmy TB-6Lc
12-2-81	Normal	1 6Lc-B	Monosomy TB-6Lc
12-2-82	Normal	1 6Lc-B	Monosomy TB-6Lc
12-2-91	Normal	2 B-5Lb+ 1 5Lb-B+ 1 6Lc-B	Trisomy TB-5Lb + monosmy TB-6Lc
12-2-92	Normal	1 5Lb-B	Monosomy TB-5Lb
12-2-93	Normal	1 6Lc-B	Monosomy TB-6Lc
12-2-94	Normal	1 5Lb-B + 1 6Lc-B	Monosomy TB-5Lb + monosomy TB-6Lc
12-2-95	Normal	1 6Lc-B	Monosomy TB-6Lc
12-2-96	Normal	1 6Lc-B	Monosomy TB-6Lc
12-2-97	Normal	1 6Lc-B	Monosomy TB-6Lc
12-2-98	Normal	1 5Lb-B + 1 6Lc-B	Monosomy TB-5Lb + monosomy TB-6Lc

## Sheet: 3La+4Lb
Number	Kernel size	FISH	Combo
16-1-1	Smaller	2 B-3La+ 1 3La-B +2 B-4Lb+ 1 4Lb-B	Trisomy TB-3La + trisomy TB-4Lb
16-1-2	Smaller	2 B-3La+ 1 3La-B +2 B-4Lb+ 1 4Lb-B	Trisomy TB-3La + trisomy TB-4Lb
16-1-3	Smaller	2 B-3La+ 1 3La-B +2 B-4Lb+ 1 4Lb-B	Trisomy TB-3La + trisomy TB-4Lb
16-1-4	Smaller	2 B-3La+ 1 3La-B +2 B-4Lb+ 1 4Lb-B	Trisomy TB-3La + trisomy TB-4Lb
16-1-5	Smaller	2 B-3La+ 1 3La-B +2 B-4Lb+ 1 4Lb-B	Trisomy TB-3La + trisomy TB-4Lb
16-1-6	Smaller	2 B-3La+ 1 3La-B +2 B-4Lb+ 1 4Lb-B	Trisomy TB-3La + trisomy TB-4Lb
16-1-7	Smaller	2 B-3La+ 1 3La-B	Trisomy TB-3La
16-1-8	Smaller	2 B-3La+ 1 3La-B +2 B-4Lb+ 1 4Lb-B	Trisomy TB-3La + trisomy TB-4Lb
16-1-9	Smaller	2 B-3La+ 1 3La-B +2 B-4Lb+ 1 4Lb-B	Trisomy TB-3La + trisomy TB-4Lb
16-1-10	Smaller	2 B-3La+ 1 3La-B +2 B-4Lb+ 1 4Lb-B	Trisomy TB-3La + trisomy TB-4Lb
16-2-1	Normal	2 B-3La+ 1 3La-B	Trisomy TB-3La
16-2-2	Normal	2 B-3La+ 1 3La-B	Trisomy TB-3La
16-2-3	Normal	1 B-3La	Tertiary trisomy TB-3La
16-2-4	Normal	2 B-3La+ 1 3La-B + 1 4Lb-B	Trisomy TB-4Lb
16-2-5	Normal	No B repeat, 20 chr.s	Diploid
16-2-6	Normal	1 B-4Lb+ 1 4Lb-B	Euploid TB-4Lb
16-2-7	Normal	2 B-3La+ 1 3La-B	Trisomy TB-3La
16-2-8	Normal	No B repeat, 20 chr.s	Diploid
16-2-9	Normal	2 B-3La+ 1 3La-B	Trisomy TB-3La
16-2-13	Normal	1 3La-B	Monosomy TB-3La
16-2-16	Normal	1 3La-B	Monosomy TB-3La
16-2-22	Normal	1 3La-B +2 B-4Lb + 1 4Lb-B	Monosomy TB-3La + trisomy TB-4Lb
16-2-23	Normal	1 3La-B	Monosomy TB-3La
16-2-26	Normal	1 3La-B + 1 4Lb-B	Monosomy TB-3La + monosomy TB-4Lb
16-2-28	Normal	1 3La-B +2 B-4Lb + 1 4Lb-B	Monosomy TB-3La + trisomy TB-4Lb
16-2-35	Normal	No B repeat, 20 chr.s	Diploid
16-2-40	Normal	No B repeat, 20 chr.s	Diploid
16-2-41	Normal	2 B-4Lb+ 1 4Lb-B	Trisomy TB-4Lb
16-2-42	Normal	2 B-4Lb+ 1 4Lb-B	Trisomy TB-4Lb
16-2-43	Normal	2 B-3La+ 1 3La-B + 1 4Lb-B	Trisomy TB-3La + monosomy TB-4Lb
16-2-44	Normal	2 B-3La+ 1 3La-B + 1 4Lb-B	Trisomy TB-3La + monosomy TB-4Lb
16-2-45	Normal	1 B-3La+ 1 3La-B + miniB	Euploid TB-3La
16-2-46	Normal	2 B-3La+ 1 3La-B +2 B-4Lb+ 1 4Lb-B	Trisomy TB-3La + trisomy TB-4Lb
16-2-47	Normal	1 3La-B + 1 4Lb-B	Monosomy TB-3La + monosomy TB-4Lb
16-2-48	Normal	1 4Lb-B	Monosomy TB-4Lb
16-2-49	Normal	2 B-3La+ 1 3La-B	Trisomy TB-3La
16-2-50	Normal	1 B-3La+ 1 3La-B	Euploid TB-3La
16-2-52	Normal	2 B-4Lb+ 1 4Lb-B	Trisomy TB-4Lb
16-2-55	Normal	1 3La-B +2 B-4Lb + 1 4Lb-B	Monosomy TB-3La + trisomy TB-4Lb
16-2-57	Normal	1 3La-B	Monosomy TB-3La
16-2-58	Normal	1 3La-B	Monosomy TB-3La
16-2-71	Normal	1 3La-B	Monosomy TB-3La
16-2-72	Normal	2 B-3La+ 1 3La-B + 1 4Lb-B	Trisomy TB-3La + monosomy TB-4Lb
16-2-73	Normal	1 3La-B	Monosomy TB-3La
16-2-74	Normal	No B repeat, 20 chr.s	Diploid
16-2-76	Normal	1 3La-B + 1 4Lb-B	Monosomy TB-3La + monosomy TB-4Lb
16-2-80	Normal		Monosomy TB-3La + trisomy TB-4Lb
16-2-83	Normal	1 Iso-B-3La+ 1 3La-B	Trisomy TB-3La
16-2-91	Normal	1 3La-B	Monosomy TB-3La
16-2-92	Normal	1 3La-B	Monosomy TB-3La
16-2-93	Normal	2 B-3La+ 1 3La-B + 1 4Lb-B	Trisomy TB-3La + monosomy TB-4Lb
16-2-97	Normal	1 3La-B	Monosomy TB-3La
16-2-100	Normal	1 3La-B	Monosomy TB-3La

[truncated: 1 more sheets: 4Lb+5Lb]
