# Supplementary material for: Global modulation of gene expression and transcriptome size in aneuploid combinations of maize
Source: Proc Natl Acad Sci U S A. 2025 May 1;122(18):e2426749122. doi: 10.1073/pnas.2426749122 (PMC12067209; doi:10.1073/pnas.2426749122)
Supplement: Supplementary file 3 — Dataset S02 (XLSX) [file pnas.2426749122.sd02.xlsx]

## Sheet: Sheet1
Supplemental Dataset 2. Median of cis and trans genes

## Sheet: tri+tri
	all
1S_9L_cis1	1.38179
1S_9L_cis2	1.33971
1S_9L_trans	0.929418
1L_3L_cis1	1.4278
1L_3L_cis2	1.36522
1L_3L_trans	0.957756
1L_5S_cis1	1.34802
1L_5S_cis2	1.30695
1L_5S_trans	0.908832
3L_4L_cis1	1.40305
3L_4L_cis2	1.41771
3L_4L_trans	0.94786
3L_5L_cis1	1.43319
3L_5L_cis2	1.40996
3L_5L_trans	0.953739
4L_6L_cis1	1.50853
4L_6L_cis2	1.52982
4L_6L_trans	1.03212
4L_5L_cis1	1.48816
4L_5L_cis2	1.4905
4L_5L_trans	1.01107
5L_6L_cis1	1.54347
5L_6L_cis2	1.53948
5L_6L_trans	1.04736
6L_9S_cis1	1.35364
6L_9S_cis2	1.34417
6L_9S_trans	0.917476

## Sheet: tri+mono
	all
1S_9L_cis1	1.23778
1S_9L_cis2	0.448965
1S_9L_trans	0.845507
1L_3L_cis1	1.47212
1L_3L_cis2	0.517894
1L_3L_trans	0.99219
1L_5S_cis1	1.5333
1L_5S_cis2	0.526634
1L_5S_trans	1.0405
3L_4L_cis1	1.44839
3L_4L_cis2	0.533701
3L_4L_trans	1.05316
3L_5L_cis1	1.37178
3L_5L_cis2	0.481807
3L_5L_trans	0.94492
4L_6L_cis1	1.53797
4L_6L_cis2	0.543735
4L_6L_trans	1.05798
4L_5L_cis1	1.48283
4L_5L_cis2	0.514141
4L_5L_trans	1.01054
5L_6L_cis1	1.60806
5L_6L_cis2	0.533197
5L_6L_trans	1.05627
6L_9S_cis1	1.64141
6L_9S_cis2	0.565359
6L_9S_trans	1.10732

## Sheet: mono+tri
	all
1S_9L_cis1	0.520323
1S_9L_cis2	1.44276
1S_9L_trans	1.02496
1L_5S_cis1	0.47457
1L_5S_cis2	1.2998
1L_5S_trans	0.904771
3L_4L_cis1	0.554667
3L_4L_cis2	1.72396
3L_4L_trans	1.03341
4L_5L_cis1	0.519684
4L_5L_cis2	1.5428
4L_5L_trans	1.0479
5L_6L_cis1	0.553132
5L_6L_cis2	1.61049
5L_6L_trans	1.07009
6L_9S_cis1	0.484428
6L_9S_cis2	1.30663
6L_9S_trans	0.949572

## Sheet: mono+mono
	all
3L_4L_cis1	0.545008
3L_4L_cis2	0.52141
3L_4L_trans	1.05882
3L_5L_cis1	0.536694
3L_5L_cis2	0.523117
3L_5L_trans	1.03511
4L_6L_cis1	0.567971
4L_6L_cis2	0.57989
4L_6L_trans	1.12792
4L_5L_cis1	0.510049
4L_5L_cis2	0.529235
4L_5L_trans	1.02165
5L_6L_cis1	0.603501
5L_6L_cis2	0.602513
5L_6L_trans	1.15908
6L_9S_cis1	0.602984
6L_9S_cis2	0.596115
6L_9S_trans	1.16675
