# Supplementary material for: Global modulation of gene expression and transcriptome size in aneuploid combinations of maize
Source: Proc Natl Acad Sci U S A. 2025 May 1;122(18):e2426749122. doi: 10.1073/pnas.2426749122 (PMC12067209; doi:10.1073/pnas.2426749122)
Supplement: Supplementary file 4 — Dataset S03 (XLSX) [file pnas.2426749122.sd03.xlsx]

## Sheet: Sheet1
Supplemental Dataset 3. Median of cis and trans genes

## Sheet: tri+tetra
	all
1L_5S_cis1	1.38834
1L_5S_cis2	1.75468
1L_5S_trans	0.945931
4L_6L_cis1	1.48101
4L_6L_cis2	1.97984
4L_6L_trans	1.02245

## Sheet: tetra+tri
	all
3L_5L_cis1	1.80986
3L_5L_cis2	1.43309
3L_5L_trans	0.95747
