# Supplementary material for: Global modulation of gene expression and transcriptome size in aneuploid combinations of maize
Source: Proc Natl Acad Sci U S A. 2025 May 1;122(18):e2426749122. doi: 10.1073/pnas.2426749122 (PMC12067209; doi:10.1073/pnas.2426749122)
Supplement: Supplementary file 5 — Dataset S04 (XLSX) [file pnas.2426749122.sd04.xlsx]

## Sheet: KS
	tri1L	tri3L			tri1L	mono3L			mono1L	tri5S			mono1L	mono3L
tri1L_tri3L_cis	1.54548e-67	2.81945e-157		tri1L_mono3L_cis	6.61781e-200	7.00729e-215		mono1L_tri5S_cis	5.62623e-88	0			mono3L	mono4L
tri1L_tri3L_trans	0	1.57232e-100		tri1L_mono3L_trans	0	3.09969e-128		mono1L_tri5S_trans	0	6.12e-155		mono3L_mono4L_cis	2.14375e-31	1.82684e-23
												mono3L_mono4L_trans	0	8.50216e-269
	tri1L	tri5S			tri1L	mono5S			mono1S	tri9L
tri1L_tri5S_cis	3.88474e-70	4.93216e-98		tri1L_mono5S_cis	6.33808e-151	3.36136e-153		mono1S_tri9L_cis	1.14812e-35	1.214e-247			mono3L	mono5L
tri1L_tri5S_trans	6.15846e-93	1.10484e-97		tri1L_mono5S_trans	0	0		mono1S_tri9L_trans	0	3.55967e-74		mono3L_mono5L_cis	4.14513e-22	1.39657e-39
												mono3L_mono5L_trans	2.95958e-182	0
	tri1S	tri9L			tri1S	mono9L			mono3L	tri4L
tri1S_tri9L_cis	2.78351e-136	2.37632e-130		tri1S_mono9L_cis	4.75616e-248	5.91852e-111		mono3L_tri4L_cis	4.38395e-166	1.68722e-261			mono4L	mono5L
tri1S_tri9L_trans	3.82384e-112	1.28457067918724e-322		tri1S_mono9L_trans	6.0164e-211	0		mono3L_tri4L_trans	4.60266e-271	7.11457790844658e-317		mono4L_mono5L_cis	5.42079e-19	8.42156e-28
												mono4L_mono5L_trans	1.13651e-177	0
	tri3L	tri4L			tri3L	mono4L			mono4L	tri5L
tri3L_tri4L_cis	8.6476e-173	4.97304e-122		tri3L_mono4L_cis	6.57161e-186	2.2725e-194		mono4L_tri5L_cis	2.16671e-123	3.58823e-136			mono4L	mono6L
tri3L_tri4L_trans	7.1518e-118	2.60013e-127		tri3L_mono4L_trans	5.72096e-72	1.22338e-113		mono4L_tri5L_trans	1.03033e-96	7.4907e-127		mono4L_mono6L_cis	5.81452e-33	1.38135e-79
												mono4L_mono6L_trans	0	0
	tri3L	tri5L			tri3L	mono5L			mono5L	tri6L
tri3L_tri5L_cis	1.46787e-203	7.72356e-185		tri3L_mono5L_cis	5.73377e-257	7.69956e-126		mono5L_tri6L_cis	3.05955e-143	2.5063e-140			mono5L	mono6L
tri3L_tri5L_trans	2.32436e-248	0		tri3L_mono5L_trans	1.20219e-180	5.82343e-260		mono5L_tri6L_trans	0	1.75401e-43		mono5L_mono6L_cis	1.54049e-91	1.67104e-117
												mono5L_mono6L_trans	0	0
	tri4L	tri5L			tri4L	mono5L			mono6L	tri9S
tri4L_tri5L_cis	2.01969e-79	3.96436e-108		tri4L_mono5L_cis	7.93843e-208	1.50978e-95		mono6L_tri9S_cis	4.87699e-56	5.92674e-204			mono6L	mono9S
tri4L_tri5L_trans	1.9486e-41	7.87874e-118		tri4L_mono5L_trans	1.74811e-47	0		mono6L_tri9S_trans	2.91039e-98	2.24195e-121		mono6L_mono9S_cis	2.45357e-92	2.32089e-12
												mono6L_mono9S_trans	0	1.12337e-208
	tri4L	tri6L			tri4L	mono6L
tri4L_tri6L_cis	4.07117e-78	3.55997e-80		tri4L_mono6L_cis	2.08896e-280	2.02198e-162
tri4L_tri6L_trans	3.48169e-117	9.25205e-05		tri4L_mono6L_trans	1.44427e-183	0
	tri5L	tri6L			tri5L	mono6L
tri5L_tri6L_cis	1.56822e-128	4.0059e-106		tri5L_mono6L_cis	2.04609e-136	2.41715e-185
tri5L_tri6L_trans	7.64845e-69	3.30722e-17		tri5L_mono6L_trans	5.34796e-109	0
	tri6L	tri9S			tri6L	mono9S
tri6L_tri9S_cis	4.50424e-138	3.8939e-54		tri6L_mono9S_cis	9.90149e-62	8.64315e-132
tri6L_tri9S_trans	0	5.71914e-116		tri6L_mono9S_trans	5.04678e-117	5.60266e-92
	mono3L	mono4L
mono3L_mono4L_cis	2.14375e-31	1.82684e-23
mono3L_mono4L_trans	0	8.50216e-269

## Sheet: Barlett
	tri1L	tri3L			tri1L	mono3L			mono1L	tri5S			mono3L	mono4L
tri1L_tri3L_cis	1.0328e-51	3.78924e-36		tri1L_mono3L_cis	4.80373e-48	3.50589e-160		mono1L_tri5S_cis	7.91368e-119	8.79042e-117		mono3L_mono4L_cis	3.12792e-59	2.40456e-92
tri1L_tri3L_trans	4.69368e-89	2.32408e-114		tri1L_mono3L_trans	2.27683e-31	0		mono1L_tri5S_trans	0	0		mono3L_mono4L_trans	0	0
	tri1L	tri5S			tri1L	mono5S			mono1S	tri9L			mono3L	mono5L
tri1L_tri5S_cis	7.42997e-05	1.39943e-15		tri1L_mono5S_cis	8.08148e-46	6.16525e-135		mono1S_tri9L_cis	1.34836e-46	7.93664e-25		mono3L_mono5L_cis	3.31102e-30	0.27872
tri1L_tri5S_trans	0.0185154	0		tri1L_mono5S_trans	5.48748e-17	0		mono1S_tri9L_trans	1.85536e-12	1.63629e-162		mono3L_mono5L_trans	1.77113e-290	1.29237e-67
	tri1S	tri9L			tri1S	mono9L			mono3L	tri4L			mono4L	mono5L
tri1S_tri9L_cis	5.61124e-22	6.19281e-44		tri1S_mono9L_cis	4.59307e-93	3.83099e-118		mono3L_tri4L_cis	4.03637e-184	1.06104e-115		mono4L_mono5L_cis	1.31957e-74	0.276273
tri1S_tri9L_trans	0	0		tri1S_mono9L_trans	0	0		mono3L_tri4L_trans	0	0		mono4L_mono5L_trans	0	3.19865e-34
	tri3L	tri4L			tri3L	mono4L			mono4L	tri5L			mono4L	mono6L
tri3L_tri4L_cis	3.18467e-39	5.81501e-08		tri3L_mono4L_cis	9.4575e-22	1.5513e-131		mono4L_tri5L_cis	4.65557e-153	0.449884		mono4L_mono6L_cis	1.56186e-45	6.90056e-20
tri3L_tri4L_trans	5.36625e-07	1.1972e-45		tri3L_mono4L_trans	1.11855e-25	4.03941e-160		mono4L_tri5L_trans	3.96858e-239	0		mono4L_mono6L_trans	0	0
	tri3L	tri5L			tri3L	mono5L			mono5L	tri6L			mono5L	mono6L
tri3L_tri5L_cis	5.06952e-66	2.82367e-184		tri3L_mono5L_cis	1.90438e-47	4.83315e-28		mono5L_tri6L_cis	2.58254e-28	4.06057e-24		mono5L_mono6L_cis	0.175749	4.61206e-33
tri3L_tri5L_trans	4.50916e-64	0		tri3L_mono5L_trans	1.82933e-280	6.72464e-168		mono5L_tri6L_trans	3.33245e-192	6.93275e-19		mono5L_mono6L_trans	7.55023e-161	7.11019e-267
	tri4L	tri5L			tri4L	mono5L			mono6L	tri9S			mono6L	mono9S
tri4L_tri5L_cis	0.000373826	4.49404e-106		tri4L_mono5L_cis	2.8268e-54	2.32813e-20		mono6L_tri9S_cis	9.36927e-100	3.62806e-09		mono6L_mono9S_cis	3.56024e-17	1.27735e-05
tri4L_tri5L_trans	1.64974e-137	0		tri4L_mono5L_trans	2.79127e-61	0		mono6L_tri9S_trans	1.02343e-175	2.25805e-224		mono6L_mono9S_trans	3.47941e-146	1.16826e-77
	tri4L	tri6L			tri4L	mono6L
tri4L_tri6L_cis	0.569251	1.82283e-27		tri4L_mono6L_cis	9.2778e-55	2.54249e-118
tri4L_tri6L_trans	2.88207e-291	2.6494e-13		tri4L_mono6L_trans	0	3.89451e-222
	tri5L	tri6L			tri5L	mono6L
tri5L_tri6L_cis	1.18814e-134	1.49223e-58		tri5L_mono6L_cis	0.624936	1.0897e-147
tri5L_tri6L_trans	0	2.94891e-128		tri5L_mono6L_trans	1.47772e-88	4.94065645841247e-324
	tri6L	tri9S			tri6L	mono9S
tri6L_tri9S_cis	1.94234e-91	9.3371e-45		tri6L_mono9S_cis	6.01826e-13	7.2337e-42
tri6L_tri9S_trans	0	6.82714e-155		tri6L_mono9S_trans	2.05235e-26	2.25553e-156
