# Supplementary material for: Global modulation of gene expression and transcriptome size in aneuploid combinations of maize
Source: Proc Natl Acad Sci U S A. 2025 May 1;122(18):e2426749122. doi: 10.1073/pnas.2426749122 (PMC12067209; doi:10.1073/pnas.2426749122)
Supplement: Supplementary file 6 — Dataset S05 (XLSX) [file pnas.2426749122.sd05.xlsx]

## Sheet: Sheet1
Supplemental Dataset 3. Number of differential expressed genes.

## Sheet: tri+tri
	Cis genes 1				Cis genes 2				Trans genes
	Up	Down	Unchanged	% of unchanged	Up	Down	Unchanged	% of unchanged	Up	Down	Unchanged	% of up	% of down
Tri 1L	567	75	892	0.581486					1486	3262	10253	0.0990601	0.217452
Tri 1L + tri 3L	387	9	1363	0.774872	333	28	1282	0.78028	836	590	15762	0.0486386	0.0343263
Tri 3L					599	26	949	0.602922	568	495	15371	0.0345625	0.0301205
Tri 1L	567	75	892	0.581486					1547	3376	10450	0.100631	0.219606
Tri 1L + tri 5S	679	147	922	0.52746	411	73	682	0.584906	1705	3603	12323	0.0967047	0.204356
Tri 5S					335	3	768	0.694394	150	269	15884	0.00920076	0.0165
Tri 1S	765	35	499	0.384142					2264	1192	13707	0.131912	0.0694517
Tri 1S + tri 9L	334	26	1013	0.7378	243	30	732	0.728358	307	861	17047	0.0168542	0.0472687
Tri 9L					269	16	687	0.70679	565	246	16610	0.0324321	0.0141209
Tri 3L	599	26	949	0.602922					607	523	15984	0.035468	0.0305598
Tri 3L + tri 4L	460	52	1074	0.677175	301	12	700	0.691017	341	859	16140	0.0196655	0.0495386
Tri 4L					540	10	395	0.417989	506	590	15104	0.0312346	0.0364198
Tri 3L	599	26	949	0.602922					604	522	15962	0.0353464	0.0305478
Tri 3L + tri 5L	734	48	884	0.530612	436	26	622	0.573801	428	1070	16719	0.0234945	0.0587363
Tri 5L					413	148	416	0.425793	3086	4888	8620	0.185971	0.294564
Tri 4L	540	10	395	0.417989					531	618	15546	0.0318059	0.0370171
Tri 4L + tri 5L	491	15	518	0.505859	462	21	558	0.536023	1148	890	15922	0.0639198	0.0495546
Tri 5L					413	148	416	0.425793	3201	5073	8855	0.186876	0.296164
Tri 4L	540	10	395	0.417989					530	600	15303	0.0322522	0.0365119
Tri 4L + tri 6L	520	24	476	0.466667	711	34	628	0.457393	1832	1293	14904	0.101614	0.0717178
Tri 6L					717	36	589	0.438897	1220	1685	14971	0.0682479	0.0942605
Tri 5L	413	148	416	0.425793					3135	4918	8773	0.186319	0.292286
Tri 5L + tri 6L	563	20	460	0.441035	739	29	573	0.427293	1615	1404	14727	0.0910064	0.0791164
Tri 6L					717	36	589	0.438897	1192	1655	15006	0.0667675	0.0927015
Tri 6L	717	36	589	0.438897					1234	1721	15433	0.067109	0.0935936
Tri 6L + tri 9S	215	12	1091	0.827769	90	5	389	0.803719	121	481	17299	0.0067594	0.02687
Tri 9S					150	11	295	0.64693	121	1224	15990	0.0069801	0.0706086

## Sheet: tri+mono
	Cis genes 1				Cis genes 2				Trans genes
	Up	Down	Unchanged	% of unchanged	Up	Down	Unchanged	% of unchanged	Up	Down	Unchanged	% of (up+down)
Tri 1L	567	75	892	0.581486					1486	3262	10253	0.316512
Tri 1L + mono 3L	543	49	1174	0.664779	38	829	693	0.444231	1525	1291	14461	0.162991
Mono 3L					8	1122	318	0.219613	530	1574	14249	0.128661
Tri 1L	567	75	892	0.581486					1547	3376	10450	0.320237
Tri 1L + mono 5S	933	100	730	0.414067	24	768	343	0.302203	2817	2537	12546	0.299106
Mono 5S					4	544	511	0.482531	1184	138	15431	0.0789112
Tri 1S	765	35	499	0.384142					2264	1192	13707	0.201363
Tri 1S + mono 9L	337	155	881	0.641661	12	597	341	0.358947	1421	3839	12980	0.288377
Mono 9L					3	555	345	0.38206	501	650	16144	0.066551
Tri 3L	599	26	949	0.602922					607	523	15984	0.0660278
Tri 3L + mono 4L	659	29	915	0.570805	10	645	304	0.316997	1796	446	15459	0.12666
Mono 4L					1	707	172	0.195455	984	689	14570	0.102998
Tri 3L	599	26	949	0.602922					604	522	15962	0.0658942
Tri 3L + mono 5L	661	97	926	0.549881	13	787	235	0.227053	1450	2277	14586	0.203517
Mono 5L					15	712	175	0.194013	1925	5656	8764	0.463812
Tri 4L	540	10	395	0.417989					531	618	15546	0.068823
Tri 4L + mono 5L	478	20	522	0.511765	5	667	320	0.322581	1124	618	16216	0.0970041
Mono 5L					15	712	175	0.194013	2011	5859	9000	0.466509
Tri 4L	540	10	395	0.417989					530	600	15303	0.0687641
Tri 4L + mono 6L	580	41	404	0.394146	8	945	329	0.25663	2039	1921	13992	0.220588
Mono 6L					7	1066	200	0.157109	761	2293	14746	0.171573
Tri 5L	413	148	416	0.425793					3135	4918	8773	0.478605
Tri 5L + mono 6L	556	10	524	0.480734	35	766	502	0.385265	2348	939	15047	0.179284
Mono 6L					7	1066	200	0.157109	754	2283	14730	0.170935
Tri 6L	717	36	589	0.438897					1234	1721	15433	0.160703
Tri 6L + mono 9S	680	23	629	0.472222	8	234	220	0.47619	2251	1160	14810	0.187202
Mono 9S					2	279	152	0.351039	1215	831	15508	0.116555

## Sheet: mono+tri
	Cis genes 1				Cis genes 2				Trans genes
	Up	Down	Unchanged	% of unchanged	Up	Down	Unchanged	% of unchanged	Up	Down	Unchanged	% of (up+down)
Mono 1L	50	1044	369	0.252221					2060	764	12923	0.179336
Mono 1L + tri 5S	13	1194	468	0.279403	400	98	680	0.57725	2128	3863	11610	0.340378
Tri 5S					335	3	768	0.694394	150	269	15884	0.0257008
Mono 1S	49	604	560	0.461665					7777	1163	8686	0.507205
Mono 1S + tri 9L	14	848	442	0.338957	403	62	537	0.535928	1586	2077	14686	0.199629
Tri 9L					269	16	687	0.70679	565	246	16610	0.046553
Mono 3L	8	1122	318	0.219613					557	1622	14844	0.128003
Mono 3L + tri 4L	72	786	672	0.439216	515	29	506	0.481905	2439	1983	13264	0.250028
Tri 4L					540	10	395	0.417989	506	590	15104	0.0676543
Mono 4L	1	707	172	0.195455					1008	720	15002	0.103288
Mono 4L + tri 5L	9	587	360	0.376569	400	14	622	0.600386	1249	457	16332	0.0945781
Tri 5L					413	148	416	0.425793	3201	5073	8855	0.48304
Mono 5L	15	712	175	0.194013					1972	5722	8871	0.464473
Mono 5L + tri 6L	28	633	342	0.340977	782	35	547	0.401026	2783	1319	13898	0.227889
Tri 6L					717	36	589	0.438897	1192	1655	15006	0.159469
Mono 6L	7	1066	200	0.157109					776	2372	15162	0.171928
Mono 6L + tri 9S	4	733	514	0.410871	113	13	354	0.7375	510	1281	16113	0.100034
Tri 9S					150	11	295	0.64693	121	1224	15990	0.0775887

## Sheet: mono+mono
	Cis genes 1				Cis genes 2				Trans genes
	Up	Down	Unchanged	% of unchanged	Up	Down	Unchanged	% of unchanged	Up	Down	Unchanged	% of up	% of down
Mono 3L	8	1122	318	0.219613					557	1622	14844	0.0327204	0.0952829
Mono 3L+ mono 4L	56	874	616	0.398448	25	574	375	0.38501	2957	1562	13461	0.164461	0.0868743
Mono 4L					1	707	172	0.195455	984	689	14570	0.0605799	0.0424183
Mono 3L	8	1122	318	0.219613					549	1615	14843	0.0322808	0.0949609
Mono 3L + mono 5L	42	1036	534	0.331266	24	681	332	0.320154	2258	1660	14607	0.121889	0.0896086
Mono 5L					15	712	175	0.194013	1925	5656	8764	0.117773	0.346039
Mono 4L	1	707	172	0.195455					1008	720	15002	0.060251	0.0430365
Mono 4L + mono 5L	26	648	302	0.309426	45	597	363	0.361194	3099	1799	13530	0.168168	0.0976232
Mono 5L					15	712	175	0.194013	2011	5859	9000	0.119206	0.347303
Mono 4L	1	707	172	0.195455					997	703	14767	0.0605453	0.0426914
Mono 4L + mono 6L	16	663	290	0.299278	17	832	445	0.343895	3673	1787	12598	0.2034	0.0989589
Mono 6L					7	1066	200	0.157109	761	2293	14746	0.0427528	0.12882
Mono 5L	15	712	175	0.194013					1972	5722	8871	0.119046	0.345427
Mono 5L + mono 6L	39	570	407	0.400591	43	730	533	0.408116	3764	870	13731	0.204955	0.0473727
Mono 6L					7	1066	200	0.157109	754	2283	14730	0.0424382	0.128497
Mono 6L	7	1066	200	0.157109					776	2372	15162	0.0423812	0.129547
Mono 6L + mono 9S	26	568	674	0.531546	11	211	248	0.52766	2583	443	15404	0.140152	0.0240369
Mono 9S					2	279	152	0.351039	1215	831	15508	0.069215	0.0473396
