# Supplementary material for: Global modulation of gene expression and transcriptome size in aneuploid combinations of maize
Source: Proc Natl Acad Sci U S A. 2025 May 1;122(18):e2426749122. doi: 10.1073/pnas.2426749122 (PMC12067209; doi:10.1073/pnas.2426749122)
Supplement: Supplementary file 7 — Dataset S06 (XLSX) [file pnas.2426749122.sd06.xlsx]

## Sheet: Sheet1
Supplemental Dataset 6. Summary of cis and trans effects comparing aneuploidy combination to the single-arm aneuploidy.

## Sheet: tri+tri
	Cis		Trans
	Dosage compensation		Inverse effect		Direct effect
	Trisomy of arm 1	trisomy of arm 2	Trisomy of arm 1	trisomy of arm 2	Trisomy of arm 1	trisomy of arm 2
Tri 1L + tri 3L	More	More	Less	More	Less	More
Tri 1L + tri 5S	Less	Less	Less	More	Less	More
Tri 1S + tri 9L	More	More	Less	More	Less	Less
Tri 3L + tri 4L	More	More	More	More	Less	Less
Tri 3L + tri 5L	Less		More		Less
Tri 4L + tri 5L	More		More		More
Tri 4L + tri 6L	More	More	More	Less	More	More
Tri 5L + tri 6L		Less		Less		More
Tri 6L + tri 9S	More	More	Less	Less	Less	Equal

## Sheet: Tri+mono
	Cis		Trans modulation
	Dosage compensation
	Trisomy of arm 1	Monosomy of arm 2	Trisomy of arm 1	Monosomy of arm 2
Tri 1L + mono 3L	More	More	Less	More
Tri 1L + mono 5S	Less	Less	Less	More
Tri 1S + mono 9L	More	Less	More	More
Tri 3L + mono 4L	Less	More	More	More
Tri 3L + mono 5L	Less		More
Tri 4L + mono 5L	More		More
Tri 4L + mono 6L	Less	More	More	More
Tri 5L + mono 6L		More		More
Tri 6L + mono 9S	More	More	More	More

## Sheet: mono+tri
	Cis		Trans modulation
	Dosage compensation
	Monosomy of arm 1	Trisomy of arm 2	Monosomy of arm 1	Trisomy of arm 2
Mono 1L + tri 5S	More	Less	More	More
Mono 1S + tri 9L	Less	Less	Less	More
Mono 3L + tri 4L	More	More	More	More
Mono 4L + tri 5L	More		Less
Mono 5L + tri 6L		Less		More
Mono 6L + tri 9S	More	More	Less	More

## Sheet: mono+mono
	Cis		Trans
	Dosage compensation		Inverse effect		Direct effect
Mono 3L+ mono 4L	More	More	More	More	Less	More
Mono 3L + mono 5L	More		More		Less
Mono 4L + mono 5L	More		More		More
Mono 4L + mono 6L	More	More	More	More	More	Less
Mono 5L + mono 6L		More		More		Less
Mono 6L + mono 9S	More	More	More	More	Less	Less
