# Supplementary material for: Global modulation of gene expression and transcriptome size in aneuploid combinations of maize
Source: Proc Natl Acad Sci U S A. 2025 May 1;122(18):e2426749122. doi: 10.1073/pnas.2426749122 (PMC12067209; doi:10.1073/pnas.2426749122)
Supplement: Supplementary file 8 — Dataset S07 (XLSX) [file pnas.2426749122.sd07.xlsx]

## Sheet: KS
	Ribo_g1 vs Ribo_g2			Ribo_g1 vs Ribo_g2			Ribo_g1 vs Ribo_g2			Ribo_g1 vs Ribo_g2
tri1S_tri9L_trans	0.0778705		tri1S_mono9L_trans	0.490703		mono1S_tri9L_trans	0.265152		mono3L_mono4L_trans	0.260531
tri1L_tri3L_trans	0.446568		tri1L_mono3L_trans	0.389421		mono1L_tri5S_trans	0.0953137		mono3L_mono5L_trans	0.172259
tri1L_tri5S_trans	0.0819457		tri1L_mono5S_trans	0.182154		mono3L_tri4L_trans	0.140576		mono4L_mono6L_trans	0.897719
tri3L_tri4L_trans	0.00707305		tri3L_mono4L_trans	0.159163		mono4L_tri5L_trans	0.952156		mono4L_mono5L_trans	0.150361
tri3L_tri5L_trans	0.272848		tri3L_mono5L_trans	0.241031		mono5L_tri6L_trans	0.272692		mono5L_mono6L_trans	0.75428
tri4L_tri5L_trans	0.321351		tri4L_mono5L_trans	0.544085		mono6L_tri9S_trans	0.0234358		mono6L_mono9S_trans	0.0228337
tri4L_tri6L_trans	0.406711		tri4L_mono6L_trans	0.201031
tri5L_tri6L_trans	0.0260116		tri5L_mono6L_trans	0.710622
tri6L_tri9S_trans	0.999483		tri6L_mono9S_trans	0.198261

## Sheet: Barlett
	Ribo_g1 vs Ribo_g2			Ribo_g1 vs Ribo_g2			Ribo_g1 vs Ribo_g2			Ribo_g1 vs Ribo_g2
tri1S_tri9L_trans	0.44901		tri1S_mono9L_trans	0.072351		mono1S_tri9L_trans	0.567376		mono3L_mono4L_trans	0.577973
tri1L_tri3L_trans	0.0875773		tri1L_mono3L_trans	0.496995		mono1L_tri5S_trans	0.141769		mono3L_mono5L_trans	9.73453e-05
tri1L_tri5S_trans	0.113651		tri1L_mono5S_trans	0.00130061		mono3L_tri4L_trans	0.123069		mono4L_mono5L_trans	0.00807795
tri3L_tri4L_trans	0.0803343		tri3L_mono4L_trans	0.0019677		mono4L_tri5L_trans	0.719696		mono4L_mono6L_trans	0.244868
tri3L_tri5L_trans	0.643044		tri3L_mono5L_trans	0.0744109		mono5L_tri6L_trans	0.50054		mono5L_mono6L_trans	1.36986e-05
tri4L_tri5L_trans	0.0577165		tri4L_mono5L_trans	0.0299267		mono6L_tri9S_trans	0.741399		mono6L_mono9S_trans	0.0585619
tri4L_tri6L_trans	0.663307		tri4L_mono6L_trans	0.567295
tri5L_tri6L_trans	0.724808		tri5L_mono6L_trans	0.0266187
tri6L_tri9S_trans	0.178582		tri6L_mono9S_trans	0.662564
