# Supplementary material for: Global modulation of gene expression and transcriptome size in aneuploid combinations of maize
Source: Proc Natl Acad Sci U S A. 2025 May 1;122(18):e2426749122. doi: 10.1073/pnas.2426749122 (PMC12067209; doi:10.1073/pnas.2426749122)
Supplement: Supplementary file 9 — Dataset S08 (XLSX) [file pnas.2426749122.sd08.xlsx]

## Sheet: Sheet1
Supplemental Dataset 7. Leaf tissue collecting summary.
Source	Material	Germination time	Tissue cellecting time	Combo	Bio-rep.s
2021 Fall GH 22-1/3-4	r-r W22/(TB1La hyperploid + TB-5Sc euploid)	2192022	4052022	Normal diploid	22-3-2
				Normal diploid	22-3-5
				Normal diploid	22-3-28
				Trisomy TB-1La + trisomy TB-5Sc	22-1-3
				Trisomy TB-1La + trisomy TB-5Sc	22-1-4
				Trisomy TB-1La + trisomy TB-5Sc	22-1-5
				Trisomy TB-1La + trisomy TB-5Sc	22-1-12
				Trisomy TB-1La + Tetrasomy TB-5Sc	22-2-83
				Trisomy TB-1La + monosomy TB-5Sc	22-2-4
				Trisomy TB-1La + monosomy TB-5Sc	22-2-5
				Trisomy TB-1La + monosomy TB-5Sc	22-2-7	With mid-rib
				Trisomy TB-1La + monosomy TB-5Sc	22-2-77
				Monosomy TB-1La + trisomy TB-5Sc	22-3-10
				Monosomy TB-1La + trisomy TB-5Sc	22-3-19
				Monosomy TB-1La + trisomy TB-5Sc	22-3-40
				Monosomy TB-1La + trisomy TB-5Sc	22-3-45	Tiny with mid-rib
2021 Fall GH 32-7/26-12	r-r W22/(TB1Sb hyperploid + TB-9Lc euploid)	3072022	4212022	Normal diploid	27-4-2
				Normal diploid	27-4-7
				Normal diploid	27-6-10
				Trisomy TB-1Sb + monosomy TB-9Lc	27-1-2	With mid-rib
				Trisomy TB-1Sb + monosomy TB-9Lc	27-1-10	With mid-rib
				Monosomy TB-1Sb + trisomy TB-9Lc	27-1-8
				Monosomy TB-1Sb + trisomy TB-9Lc	27-1-9
				Monosomy TB-1Sb + trisomy TB-9Lc	27-9-1
				Monosomy TB-1Sb + trisomy TB-9Lc	27-9-2
				Trisomy TB-1Sb + trisomy TB-9Lc	27-5-1
				Trisomy TB-1Sb + trisomy TB-9Lc	27-5-2
				Trisomy TB-1Sb + trisomy TB-9Lc	27-5-7
				Trisomy TB-1Sb + trisomy TB-9Lc	27-5-10
2021 Fall GH 23-12/18-6	r-r W22/(TB3La hyperploid + TB-5Lb euploid)	3202022	5052022	Normal diploid	32-2-1
				Normal diploid	32-2-20
				Normal diploid	32-2-42
				Normal diploid	32-2-49
				Trisomy TB-3La + trisomy TB-5Lb	32-1-5
				Trisomy TB-3La + trisomy TB-5Lb	32-1-6
				Trisomy TB-3La + trisomy TB-5Lb	32-1-8
				Trisomy TB-3La + trisomy TB-5Lb	32-1-9
				Trisomy TB-3La + trisomy TB-5Lb	32-1-12
				Trisomy TB-3La + monosomy TB-5Lb	32-2-76	5th and 6th leaf, central, no rib
				Trisomy TB-3La + monosomy TB-5Lb	32-2-91	5th and 6th leaf, central, no rib
				Trisomy TB-3La + monosomy TB-5Lb	32-2-95	5th and 6th leaf, central, no rib
				Trisomy TB-3La + monosomy TB-5Lb	32-2-97	5th and 6th leaf, central, no rib
				Monosomy TB-3La + trisomy TB-5Lb	32-2-8	5th and 6th leaf, whole, with rib, no tip
				Monosomy TB-3La + trisomy TB-5Lb	32-2-24	5th and 6th leaf, whole, with rib, no tip
				Monosomy TB-3La + monosomy TB-5Lb	32-2-45	5th and 6th leaf, whole, with rib, no tip
				Monosomy TB-3La + monosomy TB-5Lb	32-2-56	5th and 6th leaf, whole, with rib, no tip
				Monosomy TB-3La + monosomy TB-5Lb	32-2-80	5th and 6th leaf, whole, with rib, no tip
				Tetrasomy TB-3La + trisomy TB-5Lb	33-1
2021 Fall GH 4-2/2-5	r-r W22/(TB4Lb hyperploid + TB-6Lc euploid)	4152022	5302022	Normal diploid	36-43
				Normal diploid	36-51
				Normal diploid	36-52
				Trisomy TB-4Lb + trisomy TB-6Lc	36-12
				Trisomy TB-4Lb + trisomy TB-6Lc	36-22
				Trisomy TB-4Lb + trisomy TB-6Lc	36-68
				Trisomy TB-4Lb + tetrasomy TB-6Lc	36-3
				Trisomy TB-4Lb + monosomy TB-6Lc	36-7
				Trisomy TB-4Lb + monosomy TB-6Lc	36-34
				Trisomy TB-4Lb + monosomy TB-6Lc	36-64
				Trisomy TB-4Lb + monosomy TB-6Lc	36-111
				Trisomy TB-4Lb + monosomy TB-6Lc	36-112
				Monosomy TB-4Lb + trisomy TB-6Lc	36-14
				Monosomy TB-4Lb + trisomy TB-6Lc	36-38
				Monosomy TB-4Lb + trisomy TB-6Lc	36-62	weak phenotype
				Monosomy TB-4Lb + monosomy TB-6Lc	36-55
				Monosomy TB-4Lb + monosomy TB-6Lc	36-73
				Monosomy TB-4Lb + monosomy TB-6Lc	36-99
				Monosomy TB-4Lb + monosomy TB-6Lc	36-105
2021 Fall GH 31-5/27-7	r-r W22/(TB9Sd hyperploid + TB-6Lc euploid)	4222022	6062022	TB-6Lc euploid	38-2-23
				TB-9Sd euploid	38-1-33
				Trisomy TB-6Lc + trisomy TB-9Sd	38-2-8
				Trisomy TB-6Lc + trisomy TB-9Sd	38-2-11
				Trisomy TB-6Lc + trisomy TB-9Sd	38-2-12
				Trisomy TB-6Lc + trisomy TB-9Sd	38-2-15
				Trisomy TB-6Lc + monosomy TB-9Sd	38-1-34
				Trisomy TB-6Lc + monosomy TB-9Sd	38-1-5
				Trisomy TB-6Lc + monosomy TB-9Sd	38-2-3
				Trisomy TB-6Lc + monosomy TB-9Sd	38-2-7
				Monosomy TB-6Lc + trisomy TB-9Sd	38-1-14
				Monosomy TB-6Lc + trisomy TB-9Sd	38-1-89
				Trisomy TB-6Lc + monosomy TB-9Sd	38-2-5
				Monosomy TB-6Lc + monosomy TB-9Sd	38-1-74
				Monosomy TB-6Lc + monosomy TB-9Sd	38-1-78
				Monosomy TB-6Lc + monosomy TB-9Sd	38-1-79
				Monosomy TB-6Lc + monosomy TB-9Sd	38-1-80
2021 Fall GH 40-11/34-11	r-r W22/(TB1La hyperploid + TB-4Lb euploid)	4292022	6132022	Normal diploid	40-3-80
				Trisomy TB-1La + trisomy TB-4Lb	40-1-1
				Trisomy TB-1La + trisomy TB-4Lb	40-1-6
				Trisomy TB-1La + trisomy TB-4Lb	40-1-7
				Trisomy TB-1La + monosomy TB-4Lb	40-1-3
				Trisomy TB-1La + monosomy TB-4Lb	40-2-12
				Trisomy TB-1La + monosomy TB-4Lb	40-2-41
				Trisomy TB-1La + monosomy TB-4Lb	40-2-42
				Monosomy TB-1La + trisomy TB-4Lb?	40-3-60
				Monosomy TB-1La + trisomy TB-4Lb?	40-3-64
				Monosomy TB-1La + monosomy TB-4Lb	40-3-55
				Monosomy TB-1La + monosomy TB-4Lb	40-3-56
				Monosomy TB-1La + monosomy TB-4Lb	40-3-62
2021 Fall GH 39-11/35-8	r-r W22/(TB1La hyperploid + TB-3La euploid)	5062022	6202022	TB-1La euploid	42-2-1
				TB-1La euploid	42-2-3
				TB-1La euploid	42-3-10
				TB-1La euploid	42-3-24
				Trisomy TB-1La + trisomy TB-3La	42-1-1
				Trisomy TB-1La + trisomy TB-3La	42-1-2
				Trisomy TB-1La + trisomy TB-3La	42-1-3
				Trisomy TB-1La + trisomy TB-3La	42-1-6
				Trisomy TB-1La + monosomy TB-3La	42-2-15	5th and 6th leaf, central, no mid-rib
				Trisomy TB-1La + monosomy TB-3La	42-2-16	5th and 6th leaf, central, with mid-rib
				Trisomy TB-1La + monosomy TB-3La	42-2-19	5th and 6th leaf, central, no mid-rib
				Trisomy TB-1La + monosomy TB-3La	42-2-33	5th and 6th leaf, central, no mid-rib
				Monosomy TB-1La + trisomy TB-3La	42-3-46
				Monosomy TB-1La +trisomy 3	42-3-65
2021 Fall Greenhouse 22-7/21-16	r-r W22/(TB-6Lc hyperploid+TB-5Lb euploid)	5302022		Normal diploid	12-2-13
				Normal diploid	12-2-49
				Normal diploid	12-2-52
				Euploid TB-5Lb	12-2-4
				Monosomy TB-5Lb + trisomy TB-6Lc	12-1-1
				Trisomy TB-5Lb + trisomy TB-6Lc	12-1-3
				Trisomy TB-5Lb + trisomy TB-6Lc	12-1-4
				Trisomy TB-5Lb + trisomy TB-6Lc	12-1-6
				Trisomy TB-5Lb + monosmy TB-6Lc	12-2-72
				Trisomy TB-5Lb + monosmy TB-6Lc	12-2-91
				Monosomy TB-5Lb + trisomy TB-6Lc	12-2-15
				Monosomy TB-5Lb + trisomy TB-6Lc	12-2-21
				Trisomy TB-5Lb + trisomy TB-6Lc	12-2-23
				Monosomy TB-5Lb + monosomy TB-6Lc	12-2-60
				Monosomy TB-5Lb + monosomy TB-6Lc	12-2-94
				Monosomy TB-5Lb + monosomy TB-6Lc	12-2-98
2021 Fall Greenhouse 40-10/38-14	r-r W22/(TB-3La hyperploid+TB-4Lb euploid)	6032022		Normal diploid	16-2-5
				Normal diploid	16-2-8
				Normal diploid	16-2-74
				Trisomy TB-3La + trisomy TB-4Lb	16-1-1
				Trisomy TB-3La + trisomy TB-4Lb	16-1-2
				Trisomy TB-3La + trisomy TB-4Lb	16-1-3
				Trisomy TB-3La + trisomy TB-4Lb	16-1-4
				Trisomy TB-3La + monosomy TB-4Lb	16-2-43
				Trisomy TB-3La + monosomy TB-4Lb	16-2-44
				Trisomy TB-3La + monosomy TB-4Lb	16-2-72
				Trisomy TB-3La + monosomy TB-4Lb	16-2-93
				Monosomy TB-3La + trisomy TB-4Lb	16-2-22	3rd and 4th central leaf, no mid-rib
				Monosomy TB-3La + trisomy TB-4Lb	16-2-28	3rd and 4th central leaf, with mid-rib
				Monosomy TB-3La + monosomy TB-4Lb	16-2-26	7th, 8th and 9th central, no mid-rib
				Monosomy TB-3La + monosomy TB-4Lb	16-2-64	7th, 8th and 9th central, no mid-rib
				Monosomy TB-3La + monosomy TB-4Lb	16-2-76	8th and 9th central, no mid-rib
				Monosomy TB-3La + monosomy TB-4Lb	16-2-55
2021 Fall Greenhouse 23-3/19-11	r-r W22/(TB-4Lb hyperploid+TB-5Lb euploid)	6062022		Normal diploid	23-2-6
				Normal diploid	23-2-16
				Normal diploid	23-2-23
				Trisomy TB-4Lb + trisomy TB-5Lb	23-1-3
				Trisomy TB-4Lb + trisomy TB-5Lb	23-1-6
				Trisomy TB-4Lb + trisomy TB-5Lb	23-1-7
				Trisomy TB-4Lb + trisomy TB-5Lb	23-1-78
				Trisomy TB-4Lb + monosomy TB-5Lb	23-2-11
				Trisomy TB-4Lb + monosomy TB-5Lb	23-2-19
				Trisomy TB-4Lb + monosomy TB-5Lb	23-2-41
				Trisomy TB-4Lb + monosomy TB-5Lb	23-2-46
				Monosomy TB-4Lb + trisomy TB-5Lb	23-2-10
				Monosomy TB-4Lb + trisomy TB-5Lb	23-2-12
				Monosomy TB-4Lb + monosomy TB-5Lb	23-2-13	7th, 8th and 9th central, no mid-rib
				Monosomy TB-4Lb + monosomy TB-5Lb	23-2-24
				Monosomy TB-4Lb + monosomy TB-5Lb	23-2-84
				Monosomy TB-4Lb + monosomy TB-5Lb	23-2-94
